# Supplementary material for: Genome-Wide Discovery and Information Resource Development of DNA Polymorphisms in Cassava
Source: PLoS One. 2013 Sep 11;8(9):e74056. doi: 10.1371/journal.pone.0074056 (PMC3770675; doi:10.1371/journal.pone.0074056)
Supplement: Table S2 — Details of SNPs located in predicted CDSs from the cassava draft genome sequence (XLS) [file pone.0074056.s006.xls]

## Sheet: S Tab S2
Table S2. Details of SNPs located in CDSs from cassava draft genome sequence
6,613 of the discovered SNPs were located in the CDSs. The codon positions for each SNP in CDSs at the first, second, and third base were 1,638, 1,240, and 3,735 respectively. 24 read-through (change a stop codon to a coding codon; Amino acid 1 '*' and Amino acid 2 not '*') SNPs and 38 premature stop (change a coding amino acid to a stop codon; Amino acid 1 not '*' and Amino acid 2 '*') SNPs were…
Genome scaffold	Position	Gene model	Gene model orientation	Codon position	Nt 1	Nt 2	Codon 1	Codon 2	Amino acid 1	Amino acid 2	Amino acid change
scaffold07520	2135068	cassava4.1_000005m	+	3	C	T	GGC	GGT	G	G	Synonymous
scaffold02945	18604	cassava4.1_000022m	+	2	C	A	CCG	CAG	P	Q	Nonsynonymous
scaffold01551	1639460	cassava4.1_000148m	-	3	C	T	GGC	GGT	G	G	Synonymous
scaffold02817	87074	cassava4.1_000150m	+	1	C	A	CAT	AAT	H	N	Nonsynonymous
scaffold02817	87083	cassava4.1_000150m	+	1	A	G	AGG	GGG	R	G	Nonsynonymous
scaffold02817	87222	cassava4.1_000150m	+	1	C	A	CAC	AAC	H	N	Nonsynonymous
scaffold02817	87955	cassava4.1_000150m	+	2	G	A	CGT	CAT	R	H	Nonsynonymous
scaffold02817	88677	cassava4.1_000150m	+	3	G	A	GAG	GAA	E	E	Synonymous
scaffold02817	88866	cassava4.1_000150m	+	3	C	T	CAC	CAT	H	H	Synonymous
scaffold02817	88899	cassava4.1_000150m	+	3	T	G	CTT	CTG	L	L	Synonymous
scaffold02817	88978	cassava4.1_000150m	+	1	C	T	CTT	TTT	L	F	Nonsynonymous
scaffold02817	88998	cassava4.1_000150m	+	3	C	A	CTC	CTA	L	L	Synonymous
scaffold02817	89164	cassava4.1_000150m	+	3	C	T	GAC	GAT	D	D	Synonymous
scaffold02817	89211	cassava4.1_000150m	+	2	G	A	AGG	AAG	R	K	Nonsynonymous
scaffold06609	217243	cassava4.1_000175m	+	1	T	C	TTG	CTG	L	L	Synonymous
scaffold07046	11923	cassava4.1_000190m	-	1	T	C	TCA	CCA	S	P	Nonsynonymous
scaffold07351	185281	cassava4.1_000208m	-	1	A	G	AAA	GAA	K	E	Nonsynonymous
scaffold00341	255038	cassava4.1_000219m	+	1	G	A	GTG	ATG	V	M	Nonsynonymous
scaffold12211	37921	cassava4.1_000266m	+	3	T	C	GCT	GCC	A	A	Synonymous
scaffold10222	18223	cassava4.1_000279m	+	3	C	A	CAC	CAA	H	Q	Nonsynonymous
scaffold01374	45654	cassava4.1_000389m	-	3	C	G	GGC	GGG	G	G	Synonymous
scaffold01374	45360	cassava4.1_000389m	-	3	A	C	GGA	GGC	G	G	Synonymous
scaffold01374	45354	cassava4.1_000389m	-	3	C	T	GGC	GGT	G	G	Synonymous
scaffold08887	16301	cassava4.1_000392m	-	3	T	C	TCT	TCC	S	S	Synonymous
scaffold09277	155504	cassava4.1_000434m	-	1	T	C	TAT	CAT	Y	H	Nonsynonymous
scaffold09277	154308	cassava4.1_000434m	-	3	T	C	AAT	AAC	N	N	Synonymous
scaffold06659	166830	cassava4.1_000438m	+	1	A	G	ACG	GCG	T	A	Nonsynonymous
scaffold09761	265611	cassava4.1_000455m	+	2	T	C	TTT	TCT	F	S	Nonsynonymous
scaffold09761	266587	cassava4.1_000455m	+	3	G	A	AAG	AAA	K	K	Synonymous
scaffold09761	266590	cassava4.1_000455m	+	3	T	A	AAT	AAA	N	K	Nonsynonymous
scaffold09761	266598	cassava4.1_000455m	+	2	T	A	ATA	AAA	I	K	Nonsynonymous
scaffold09761	266600	cassava4.1_000455m	+	1	C	T	CGT	TGT	R	C	Nonsynonymous
scaffold09761	266602	cassava4.1_000455m	+	3	T	C	CGT	CGC	R	R	Synonymous
scaffold08359	681943	cassava4.1_000474m	+	3	T	G	CAT	CAG	H	Q	Nonsynonymous
scaffold08359	682240	cassava4.1_000474m	+	3	A	G	CGA	CGG	R	R	Synonymous
scaffold01027	73162	cassava4.1_000525m	-	3	T	C	GGT	GGC	G	G	Synonymous
scaffold06948	155426	cassava4.1_000534m	-	2	T	G	TTG	TGG	L	W	Nonsynonymous
scaffold06948	155351	cassava4.1_000534m	-	2	A	C	TAT	TCT	Y	S	Nonsynonymous
scaffold06948	155345	cassava4.1_000534m	-	2	G	A	CGC	CAC	R	H	Nonsynonymous
scaffold06948	155302	cassava4.1_000534m	-	3	A	G	TCA	TCG	S	S	Synonymous
scaffold07575	143760	cassava4.1_000546m	-	3	A	C	GAA	GAC	E	D	Nonsynonymous
scaffold02307	339583	cassava4.1_000619m	+	3	A	C	GAA	GAC	E	D	Nonsynonymous
scaffold11170	76742	cassava4.1_000626m	+	3	C	T	CGC	CGT	R	R	Synonymous
scaffold11170	76858	cassava4.1_000626m	+	2	A	G	AAT	AGT	N	S	Nonsynonymous
scaffold12794	738101	cassava4.1_000672m	+	3	A	G	AGA	AGG	R	R	Synonymous
scaffold12794	738146	cassava4.1_000672m	+	3	A	G	ACA	ACG	T	T	Synonymous
scaffold12794	738302	cassava4.1_000672m	+	3	A	G	AAA	AAG	K	K	Synonymous
scaffold06407	416297	cassava4.1_000673m	-	3	G	C	GCG	GCC	A	A	Synonymous
scaffold06407	416270	cassava4.1_000673m	-	3	G	A	AAG	AAA	K	K	Synonymous
scaffold06407	416246	cassava4.1_000673m	-	3	T	G	TTT	TTG	F	L	Nonsynonymous
scaffold06407	416149	cassava4.1_000673m	-	1	C	G	CTG	GTG	L	V	Nonsynonymous
scaffold12118	59494	cassava4.1_000718m	+	1	T	C	TTA	CTA	L	L	Synonymous
scaffold08359	637150	cassava4.1_000725m	+	3	T	A	ATT	ATA	I	I	Synonymous
scaffold04151	584982	cassava4.1_000726m	+	1	C	A	CTC	ATC	L	I	Nonsynonymous
scaffold07991	567053	cassava4.1_000729m	+	3	A	G	TTA	TTG	L	L	Synonymous
scaffold07991	580541	cassava4.1_000733m	+	3	A	G	TTA	TTG	L	L	Synonymous
scaffold06598	107187	cassava4.1_000793m	-	3	C	G	TCC	TCG	S	S	Synonymous
scaffold06598	107082	cassava4.1_000793m	-	3	C	T	GGC	GGT	G	G	Synonymous
scaffold06598	107054	cassava4.1_000793m	-	1	T	C	TCC	CCC	S	P	Nonsynonymous
scaffold06598	107048	cassava4.1_000793m	-	1	A	C	AAC	CAC	N	H	Nonsynonymous
scaffold06598	107007	cassava4.1_000793m	-	3	A	C	GGA	GGC	G	G	Synonymous
scaffold06598	106986	cassava4.1_000793m	-	3	C	T	ACC	ACT	T	T	Synonymous
scaffold06598	106917	cassava4.1_000793m	-	3	C	T	TCC	TCT	S	S	Synonymous
scaffold06598	99234	cassava4.1_000793m	-	3	G	T	ATG	ATT	M	I	Nonsynonymous
scaffold06598	99180	cassava4.1_000793m	-	3	A	G	TCA	TCG	S	S	Synonymous
scaffold06598	99139	cassava4.1_000793m	-	2	G	T	AGA	ATA	R	I	Nonsynonymous
scaffold00985	18183	cassava4.1_000809m	-	2	G	A	CGG	CAG	R	Q	Nonsynonymous
scaffold00985	17715	cassava4.1_000809m	-	1	C	A	CGG	AGG	R	R	Synonymous
scaffold03440	5583	cassava4.1_000822m	+	3	C	G	TCC	TCG	S	S	Synonymous
scaffold08265	1519169	cassava4.1_000828m	-	3	C	G	TCC	TCG	S	S	Synonymous
scaffold03693	18077	cassava4.1_000829m	+	2	C	A	ACG	AAG	T	K	Nonsynonymous
scaffold03693	18266	cassava4.1_000829m	+	2	C	T	TCT	TTT	S	F	Nonsynonymous
scaffold03693	20849	cassava4.1_000829m	+	3	T	C	ACT	ACC	T	T	Synonymous
scaffold08475	94362	cassava4.1_000844m	-	1	G	A	GGA	AGA	G	R	Nonsynonymous
scaffold00204	88363	cassava4.1_000848m	+	1	G	A	GGA	AGA	G	R	Nonsynonymous
scaffold12211	233127	cassava4.1_000876m	+	1	T	C	TCA	CCA	S	P	Nonsynonymous
scaffold03332	1038732	cassava4.1_000885m	-	3	G	A	AAG	AAA	K	K	Synonymous
scaffold03332	1038720	cassava4.1_000885m	-	3	C	A	TCC	TCA	S	S	Synonymous
scaffold03332	1038708	cassava4.1_000885m	-	3	C	T	GAC	GAT	D	D	Synonymous
scaffold03332	1038706	cassava4.1_000885m	-	2	C	G	GCA	GGA	A	G	Nonsynonymous
scaffold03332	1038705	cassava4.1_000885m	-	3	A	G	GCA	GCG	A	A	Synonymous
scaffold03332	1038458	cassava4.1_000885m	-	3	G	T	GAG	GAT	E	D	Nonsynonymous
scaffold03332	1038457	cassava4.1_000885m	-	1	T	A	TGT	AGT	C	S	Nonsynonymous
scaffold03332	1038455	cassava4.1_000885m	-	3	T	C	TGT	TGC	C	C	Synonymous
scaffold03332	1038440	cassava4.1_000885m	-	3	A	G	AAA	AAG	K	K	Synonymous
scaffold03332	1038416	cassava4.1_000885m	-	3	A	G	GAA	GAG	E	E	Synonymous
scaffold03332	1038395	cassava4.1_000885m	-	3	A	G	AGA	AGG	R	R	Synonymous
scaffold03332	1038389	cassava4.1_000885m	-	3	G	T	GTG	GTT	V	V	Synonymous
scaffold03332	1038383	cassava4.1_000885m	-	3	G	C	GCG	GCC	A	A	Synonymous
scaffold03332	1038362	cassava4.1_000885m	-	3	C	T	TTC	TTT	F	F	Synonymous
scaffold03332	1038355	cassava4.1_000885m	-	1	A	G	AAT	GAT	N	D	Nonsynonymous
scaffold03332	1038350	cassava4.1_000885m	-	3	T	C	AGT	AGC	S	S	Synonymous
scaffold03332	1038344	cassava4.1_000885m	-	3	T	C	TAT	TAC	Y	Y	Synonymous
scaffold03332	1038341	cassava4.1_000885m	-	3	T	A	GCT	GCA	A	A	Synonymous
scaffold03332	1038338	cassava4.1_000885m	-	3	G	A	CCG	CCA	P	P	Synonymous
scaffold03332	1038327	cassava4.1_000885m	-	2	T	C	GTG	GCG	V	A	Nonsynonymous
scaffold03332	1038326	cassava4.1_000885m	-	3	G	A	GTG	GTA	V	V	Synonymous
scaffold03332	1038317	cassava4.1_000885m	-	3	T	G	GGT	GGG	G	G	Synonymous
scaffold03332	1038298	cassava4.1_000885m	-	1	T	C	TTG	CTG	L	L	Synonymous
scaffold03332	1038295	cassava4.1_000885m	-	1	C	A	CAA	AAA	Q	K	Nonsynonymous
scaffold03332	1038287	cassava4.1_000885m	-	3	A	T	ACA	ACT	T	T	Synonymous
scaffold03332	1038284	cassava4.1_000885m	-	3	A	G	GAA	GAG	E	E	Synonymous
scaffold03332	1038272	cassava4.1_000885m	-	3	T	A	CTT	CTA	L	L	Synonymous
scaffold03332	1038263	cassava4.1_000885m	-	3	G	A	ACG	ACA	T	T	Synonymous
scaffold03332	1038254	cassava4.1_000885m	-	3	T	A	CCT	CCA	P	P	Synonymous
scaffold03332	1038248	cassava4.1_000885m	-	3	C	T	TCC	TCT	S	S	Synonymous
scaffold03332	1038245	cassava4.1_000885m	-	3	A	T	ACA	ACT	T	T	Synonymous
scaffold03332	1038238	cassava4.1_000885m	-	1	A	C	ACT	CCT	T	P	Nonsynonymous
scaffold03332	1038212	cassava4.1_000885m	-	3	A	G	CAA	CAG	Q	Q	Synonymous
scaffold03332	1038176	cassava4.1_000885m	-	3	A	G	GAA	GAG	E	E	Synonymous
scaffold03332	1038173	cassava4.1_000885m	-	3	C	T	CCC	CCT	P	P	Synonymous
scaffold03332	1038167	cassava4.1_000885m	-	3	A	G	CCA	CCG	P	P	Synonymous
scaffold06609	491545	cassava4.1_000886m	+	3	G	A	ACG	ACA	T	T	Synonymous
scaffold03115	241916	cassava4.1_000899m	-	3	A	G	CCA	CCG	P	P	Synonymous
scaffold03115	241872	cassava4.1_000899m	-	2	C	G	TCT	TGT	S	C	Nonsynonymous
scaffold05875	1706341	cassava4.1_000902m	+	3	A	G	CCA	CCG	P	P	Synonymous
scaffold05875	1706909	cassava4.1_000902m	+	1	G	A	GTC	ATC	V	I	Nonsynonymous
scaffold06906	362179	cassava4.1_000903m	-	2	T	C	GTT	GCT	V	A	Nonsynonymous
scaffold06711	104708	cassava4.1_000931m	+	1	A	C	AAG	CAG	K	Q	Nonsynonymous
scaffold06711	104752	cassava4.1_000931m	+	3	T	G	TCT	TCG	S	S	Synonymous
scaffold06711	104779	cassava4.1_000931m	+	3	T	A	GAT	GAA	D	E	Nonsynonymous
scaffold06711	104895	cassava4.1_000931m	+	1	C	G	CTA	GTA	L	V	Nonsynonymous
scaffold04300	129751	cassava4.1_000961m	-	3	C	A	ACC	ACA	T	T	Synonymous
scaffold04300	129314	cassava4.1_000961m	-	3	T	C	GAT	GAC	D	D	Synonymous
scaffold02688	145793	cassava4.1_000971m	-	3	A	G	CCA	CCG	P	P	Synonymous
scaffold03614	4003805	cassava4.1_000990m	-	3	T	G	GTT	GTG	V	V	Synonymous
scaffold03614	4003727	cassava4.1_000990m	-	3	C	T	AAC	AAT	N	N	Synonymous
scaffold03614	4003720	cassava4.1_000990m	-	1	G	C	GCT	CCT	A	P	Nonsynonymous
scaffold12455	103172	cassava4.1_000998m	-	3	A	T	GTA	GTT	V	V	Synonymous
scaffold12455	102811	cassava4.1_000998m	-	1	C	A	CAA	AAA	Q	K	Nonsynonymous
scaffold12455	101403	cassava4.1_000998m	-	3	C	T	GAC	GAT	D	D	Synonymous
scaffold12455	101358	cassava4.1_000998m	-	3	C	T	GGC	GGT	G	G	Synonymous
scaffold12455	101342	cassava4.1_000998m	-	1	A	G	ACA	GCA	T	A	Nonsynonymous
scaffold09876	699141	cassava4.1_001002m	+	2	C	A	GCA	GAA	A	E	Nonsynonymous
scaffold08265	2291449	cassava4.1_001009m	+	1	G	A	GTT	ATT	V	I	Nonsynonymous
scaffold08265	2291466	cassava4.1_001009m	+	3	A	T	GAA	GAT	E	D	Nonsynonymous
scaffold08265	2291479	cassava4.1_001009m	+	1	A	G	AAA	GAA	K	E	Nonsynonymous
scaffold08265	2291486	cassava4.1_001009m	+	2	C	T	GCT	GTT	A	V	Nonsynonymous
scaffold08265	2291495	cassava4.1_001009m	+	2	G	A	CGT	CAT	R	H	Nonsynonymous
scaffold08265	2291512	cassava4.1_001009m	+	1	A	C	ATC	CTC	I	L	Nonsynonymous
scaffold08265	2291514	cassava4.1_001009m	+	3	C	T	ATC	ATT	I	I	Synonymous
scaffold08265	2291519	cassava4.1_001009m	+	2	T	G	CTG	CGG	L	R	Nonsynonymous
scaffold08265	2291520	cassava4.1_001009m	+	3	G	A	CTG	CTA	L	L	Synonymous
scaffold08265	2291535	cassava4.1_001009m	+	3	G	C	CTG	CTC	L	L	Synonymous
scaffold08265	2291541	cassava4.1_001009m	+	3	G	A	CGG	CGA	R	R	Synonymous
scaffold08265	2291547	cassava4.1_001009m	+	3	G	A	AAG	AAA	K	K	Synonymous
scaffold08265	2291551	cassava4.1_001009m	+	1	C	T	CTC	TTC	L	F	Nonsynonymous
scaffold08265	2291565	cassava4.1_001009m	+	3	A	C	GCA	GCC	A	A	Synonymous
scaffold08265	2291572	cassava4.1_001009m	+	1	A	C	AGT	CGT	S	R	Nonsynonymous
scaffold08265	2291573	cassava4.1_001009m	+	2	G	A	AGT	AAT	S	N	Nonsynonymous
scaffold08265	2291580	cassava4.1_001009m	+	3	C	T	CAC	CAT	H	H	Synonymous
scaffold08265	2291581	cassava4.1_001009m	+	1	C	G	CAA	GAA	Q	E	Nonsynonymous
scaffold08265	2291598	cassava4.1_001009m	+	3	T	C	CGT	CGC	R	R	Synonymous
scaffold08265	2291604	cassava4.1_001009m	+	3	C	G	TGC	TGG	C	W	Nonsynonymous
scaffold08265	2291646	cassava4.1_001009m	+	3	A	C	GTA	GTC	V	V	Synonymous
scaffold08265	2291652	cassava4.1_001009m	+	3	T	C	GAT	GAC	D	D	Synonymous
scaffold08265	2291665	cassava4.1_001009m	+	1	C	A	CAA	AAA	Q	K	Nonsynonymous
scaffold08265	2291676	cassava4.1_001009m	+	3	A	G	AGA	AGG	R	R	Synonymous
scaffold08265	2291679	cassava4.1_001009m	+	3	C	T	GGC	GGT	G	G	Synonymous
scaffold08265	2291681	cassava4.1_001009m	+	2	C	G	ACA	AGA	T	R	Nonsynonymous
scaffold08265	2291691	cassava4.1_001009m	+	3	C	T	GGC	GGT	G	G	Synonymous
scaffold08265	2291697	cassava4.1_001009m	+	3	T	C	CGT	CGC	R	R	Synonymous
scaffold08265	2291709	cassava4.1_001009m	+	3	G	C	AAG	AAC	K	N	Nonsynonymous
scaffold08265	2291717	cassava4.1_001009m	+	2	C	T	TCC	TTC	S	F	Nonsynonymous
scaffold08265	2291718	cassava4.1_001009m	+	3	C	T	TCC	TCT	S	S	Synonymous
scaffold08265	2291723	cassava4.1_001009m	+	2	A	T	AAG	ATG	K	M	Nonsynonymous
scaffold08265	2291728	cassava4.1_001009m	+	1	T	A	TCT	ACT	S	T	Nonsynonymous
scaffold08265	2291731	cassava4.1_001009m	+	1	C	A	CAG	AAG	Q	K	Nonsynonymous
scaffold08265	2291738	cassava4.1_001009m	+	2	T	C	TTC	TCC	F	S	Nonsynonymous
scaffold08265	2291741	cassava4.1_001009m	+	2	T	A	TTT	TAT	F	Y	Nonsynonymous
scaffold08265	2291760	cassava4.1_001009m	+	3	T	C	ACT	ACC	T	T	Synonymous
scaffold08265	2291766	cassava4.1_001009m	+	3	T	C	ATT	ATC	I	I	Synonymous
scaffold08265	2291779	cassava4.1_001009m	+	1	G	T	GCA	TCA	A	S	Nonsynonymous
scaffold08265	2291784	cassava4.1_001009m	+	3	A	G	AAA	AAG	K	K	Synonymous
scaffold08265	2291790	cassava4.1_001009m	+	3	G	A	GAG	GAA	E	E	Synonymous
scaffold08265	2291792	cassava4.1_001009m	+	2	G	A	GGT	GAT	G	D	Nonsynonymous
scaffold08265	2291813	cassava4.1_001009m	+	2	A	C	AAT	ACT	N	T	Nonsynonymous
scaffold08265	2291814	cassava4.1_001009m	+	3	T	G	AAT	AAG	N	K	Nonsynonymous
scaffold03572	93495	cassava4.1_001014m	+	3	A	G	GGA	GGG	G	G	Synonymous
scaffold03572	98700	cassava4.1_001014m	+	1	G	A	GTA	ATA	V	I	Nonsynonymous
scaffold03572	98789	cassava4.1_001014m	+	3	T	C	GAT	GAC	D	D	Synonymous
scaffold03572	98918	cassava4.1_001014m	+	3	G	A	ACG	ACA	T	T	Synonymous
scaffold03572	98959	cassava4.1_001014m	+	2	T	C	CTG	CCG	L	P	Nonsynonymous
scaffold03572	99008	cassava4.1_001014m	+	3	T	C	GAT	GAC	D	D	Synonymous
scaffold03572	99024	cassava4.1_001014m	+	1	A	G	ATG	GTG	M	V	Nonsynonymous
scaffold03572	99080	cassava4.1_001014m	+	3	A	C	TTA	TTC	L	F	Nonsynonymous
scaffold03572	99107	cassava4.1_001014m	+	3	A	G	TCA	TCG	S	S	Synonymous
scaffold03572	99195	cassava4.1_001014m	+	1	G	A	GAG	AAG	E	K	Nonsynonymous
scaffold03572	99368	cassava4.1_001014m	+	3	G	T	GCG	GCT	A	A	Synonymous
scaffold12794	1493658	cassava4.1_001080m	+	3	T	C	GCT	GCC	A	A	Synonymous
scaffold09876	849727	cassava4.1_001092m	+	3	T	C	CCT	CCC	P	P	Synonymous
scaffold09876	849775	cassava4.1_001092m	+	3	A	C	TTA	TTC	L	F	Nonsynonymous
scaffold09876	849787	cassava4.1_001092m	+	3	T	A	TCT	TCA	S	S	Synonymous
scaffold12794	1624491	cassava4.1_001113m	-	1	A	G	AGA	GGA	R	G	Nonsynonymous
scaffold12794	1624411	cassava4.1_001113m	-	3	C	A	GCC	GCA	A	A	Synonymous
scaffold03874	225602	cassava4.1_001132m	+	1	A	G	AAG	GAG	K	E	Nonsynonymous
scaffold04020	109874	cassava4.1_001145m	-	1	G	A	GTT	ATT	V	I	Nonsynonymous
scaffold04020	109458	cassava4.1_001145m	-	1	C	A	CGA	AGA	R	R	Synonymous
scaffold04020	109308	cassava4.1_001145m	-	1	A	G	ATT	GTT	I	V	Nonsynonymous
scaffold00318	93518	cassava4.1_001154m	-	3	A	T	ACA	ACT	T	T	Synonymous
scaffold09489	61470	cassava4.1_001169m	-	2	T	A	ATA	AAA	I	K	Nonsynonymous
scaffold09489	61445	cassava4.1_001169m	-	3	G	C	GCG	GCC	A	A	Synonymous
scaffold09489	61399	cassava4.1_001169m	-	1	C	T	CAG	TAG	Q	*	Nonsynonymous
scaffold09489	61385	cassava4.1_001169m	-	3	T	C	CCT	CCC	P	P	Synonymous
scaffold09489	60267	cassava4.1_001169m	-	3	G	T	GAG	GAT	E	D	Nonsynonymous
scaffold09489	60234	cassava4.1_001169m	-	3	C	A	GCC	GCA	A	A	Synonymous
scaffold09489	60204	cassava4.1_001169m	-	3	T	G	AAT	AAG	N	K	Nonsynonymous
scaffold09489	60098	cassava4.1_001169m	-	1	A	C	AAG	CAG	K	Q	Nonsynonymous
scaffold09489	60056	cassava4.1_001169m	-	1	A	C	AAT	CAT	N	H	Nonsynonymous
scaffold10646	48579	cassava4.1_001210m	+	1	G	A	GAA	AAA	E	K	Nonsynonymous
scaffold10646	50996	cassava4.1_001210m	+	2	T	A	GTG	GAG	V	E	Nonsynonymous
scaffold10646	51062	cassava4.1_001210m	+	2	G	A	AGA	AAA	R	K	Nonsynonymous
scaffold10646	51067	cassava4.1_001210m	+	1	A	G	AAT	GAT	N	D	Nonsynonymous
scaffold10646	51130	cassava4.1_001210m	+	1	T	G	TAC	GAC	Y	D	Nonsynonymous
scaffold10646	51160	cassava4.1_001210m	+	1	A	G	ACG	GCG	T	A	Nonsynonymous
scaffold10646	51188	cassava4.1_001210m	+	2	C	T	ACT	ATT	T	I	Nonsynonymous
scaffold10646	51198	cassava4.1_001210m	+	3	G	T	AAG	AAT	K	N	Nonsynonymous
scaffold10646	51206	cassava4.1_001210m	+	2	T	G	TTT	TGT	F	C	Nonsynonymous
scaffold10646	51207	cassava4.1_001210m	+	3	T	A	TTT	TTA	F	L	Nonsynonymous
scaffold10646	51273	cassava4.1_001210m	+	3	A	G	GCA	GCG	A	A	Synonymous
scaffold10646	51307	cassava4.1_001210m	+	1	T	C	TCA	CCA	S	P	Nonsynonymous
scaffold05875	885178	cassava4.1_001241m	-	1	A	C	AAG	CAG	K	Q	Nonsynonymous
scaffold12794	795071	cassava4.1_001294m	+	1	A	G	AAC	GAC	N	D	Nonsynonymous
scaffold06407	46232	cassava4.1_001321m	-	1	T	C	TTC	CTC	F	L	Nonsynonymous
scaffold06407	46083	cassava4.1_001321m	-	3	T	C	GTT	GTC	V	V	Synonymous
scaffold06407	46051	cassava4.1_001321m	-	2	T	A	CTT	CAT	L	H	Nonsynonymous
scaffold06407	46025	cassava4.1_001321m	-	1	A	G	AAG	GAG	K	E	Nonsynonymous
scaffold06407	46016	cassava4.1_001321m	-	1	G	A	GAA	AAA	E	K	Nonsynonymous
scaffold06407	45777	cassava4.1_001321m	-	3	A	G	CCA	CCG	P	P	Synonymous
scaffold03410	12882	cassava4.1_001324m	-	1	A	G	AAA	GAA	K	E	Nonsynonymous
scaffold12086	123037	cassava4.1_001400m	-	1	C	A	CAA	AAA	Q	K	Nonsynonymous
scaffold12086	122993	cassava4.1_001400m	-	3	A	G	GTA	GTG	V	V	Synonymous
scaffold12086	122795	cassava4.1_001400m	-	3	G	A	AGG	AGA	R	R	Synonymous
scaffold12086	122792	cassava4.1_001400m	-	3	A	T	GGA	GGT	G	G	Synonymous
scaffold12086	122702	cassava4.1_001400m	-	3	T	C	GAT	GAC	D	D	Synonymous
scaffold12086	122677	cassava4.1_001400m	-	1	T	C	TTG	CTG	L	L	Synonymous
scaffold12086	122664	cassava4.1_001400m	-	2	C	A	GCG	GAG	A	E	Nonsynonymous
scaffold12086	122595	cassava4.1_001400m	-	2	G	A	CGT	CAT	R	H	Nonsynonymous
scaffold12086	122586	cassava4.1_001400m	-	2	C	A	GCT	GAT	A	D	Nonsynonymous
scaffold12086	122519	cassava4.1_001400m	-	3	A	G	TCA	TCG	S	S	Synonymous
scaffold11110	132222	cassava4.1_001409m	+	1	A	G	AAC	GAC	N	D	Nonsynonymous
scaffold11110	132235	cassava4.1_001409m	+	2	G	T	AGT	ATT	S	I	Nonsynonymous
scaffold11110	132287	cassava4.1_001409m	+	3	T	A	CTT	CTA	L	L	Synonymous
scaffold11110	135760	cassava4.1_001409m	+	3	A	T	CGA	CGT	R	R	Synonymous
scaffold07351	307287	cassava4.1_001428m	+	2	A	T	GAT	GTT	D	V	Nonsynonymous
scaffold07351	307474	cassava4.1_001428m	+	3	G	A	AAG	AAA	K	K	Synonymous
scaffold07351	307479	cassava4.1_001428m	+	2	C	A	ACC	AAC	T	N	Nonsynonymous
scaffold07351	307480	cassava4.1_001428m	+	3	C	A	ACC	ACA	T	T	Synonymous
scaffold04796	751	cassava4.1_001430m	+	1	C	A	CCC	ACC	P	T	Nonsynonymous
scaffold04796	922	cassava4.1_001430m	+	1	A	G	ACA	GCA	T	A	Nonsynonymous
scaffold04796	937	cassava4.1_001430m	+	1	G	A	GCA	ACA	A	T	Nonsynonymous
scaffold04796	1081	cassava4.1_001430m	+	1	A	G	AAT	GAT	N	D	Nonsynonymous
scaffold11252	110011	cassava4.1_001434m	+	3	C	T	TAC	TAT	Y	Y	Synonymous
scaffold11252	110017	cassava4.1_001434m	+	3	A	G	GGA	GGG	G	G	Synonymous
scaffold06582	205210	cassava4.1_001466m	-	1	T	A	TTT	ATT	F	I	Nonsynonymous
scaffold00206	458234	cassava4.1_001499m	-	1	A	G	ACA	GCA	T	A	Nonsynonymous
scaffold09876	637916	cassava4.1_001544m	-	3	G	A	AAG	AAA	K	K	Synonymous
scaffold09876	637496	cassava4.1_001544m	-	1	T	A	TTA	ATA	L	I	Nonsynonymous
scaffold07238	491858	cassava4.1_001550m	+	3	C	T	TTC	TTT	F	F	Synonymous
scaffold07238	491895	cassava4.1_001550m	+	1	C	A	CAT	AAT	H	N	Nonsynonymous
scaffold03787	100907	cassava4.1_001551m	+	3	T	A	TGT	TGA	C	*	Nonsynonymous
scaffold01895	16333	cassava4.1_001563m	+	3	T	C	GCT	GCC	A	A	Synonymous
scaffold01701	524265	cassava4.1_001567m	-	1	A	T	AAT	TAT	N	Y	Nonsynonymous
scaffold08847	417193	cassava4.1_001583m	-	2	C	G	GCA	GGA	A	G	Nonsynonymous
scaffold02196	290295	cassava4.1_001612m	-	3	G	A	CAG	CAA	Q	Q	Synonymous
scaffold05219	127246	cassava4.1_001640m	-	3	T	A	GGT	GGA	G	G	Synonymous
scaffold05219	125729	cassava4.1_001640m	-	2	C	T	TCA	TTA	S	L	Nonsynonymous
scaffold05219	124972	cassava4.1_001640m	-	3	C	T	CTC	CTT	L	L	Synonymous
scaffold10963	782343	cassava4.1_001644m	-	3	A	T	ACA	ACT	T	T	Synonymous
scaffold09880	113921	cassava4.1_001668m	+	3	A	G	GTA	GTG	V	V	Synonymous
scaffold06688	131504	cassava4.1_001682m	-	1	G	A	GCA	ACA	A	T	Nonsynonymous
scaffold03614	1731892	cassava4.1_001712m	+	2	C	G	CCG	CGG	P	R	Nonsynonymous
scaffold03614	1736445	cassava4.1_001712m	+	1	G	A	GAC	AAC	D	N	Nonsynonymous
scaffold02972	1544	cassava4.1_001722m	-	3	T	C	CAT	CAC	H	H	Synonymous
scaffold02972	1543	cassava4.1_001722m	-	1	G	A	GAT	AAT	D	N	Nonsynonymous
scaffold00506	443314	cassava4.1_001727m	-	3	G	A	GCG	GCA	A	A	Synonymous
scaffold00506	443140	cassava4.1_001727m	-	3	G	A	GGG	GGA	G	G	Synonymous
scaffold07488	136771	cassava4.1_001731m	+	1	A	T	ATC	TTC	I	F	Nonsynonymous
scaffold09151	372138	cassava4.1_001741m	-	1	A	G	AAA	GAA	K	E	Nonsynonymous
scaffold11378	57147	cassava4.1_001742m	-	1	T	A	TTG	ATG	L	M	Nonsynonymous
scaffold11378	57071	cassava4.1_001742m	-	2	T	G	ATT	AGT	I	S	Nonsynonymous
scaffold09460	632724	cassava4.1_001743m	+	3	A	G	ACA	ACG	T	T	Synonymous
scaffold00847	1618164	cassava4.1_001750m	+	1	A	G	AAG	GAG	K	E	Nonsynonymous
scaffold00847	1618525	cassava4.1_001750m	+	1	C	G	CCT	GCT	P	A	Nonsynonymous
scaffold04251	562106	cassava4.1_001768m	-	3	T	C	ACT	ACC	T	T	Synonymous
scaffold04251	560125	cassava4.1_001768m	-	3	G	A	ACG	ACA	T	T	Synonymous
scaffold03859	229380	cassava4.1_001775m	-	3	T	C	AGT	AGC	S	S	Synonymous
scaffold05219	71992	cassava4.1_001786m	-	1	G	C	GAG	CAG	E	Q	Nonsynonymous
scaffold06814	971562	cassava4.1_001792m	+	3	A	G	AAA	AAG	K	K	Synonymous
scaffold07519	452012	cassava4.1_001795m	-	3	A	G	AAA	AAG	K	K	Synonymous
scaffold03823	96583	cassava4.1_001818m	-	3	T	C	GGT	GGC	G	G	Synonymous
scaffold00853	125510	cassava4.1_001819m	+	2	A	T	CAT	CTT	H	L	Nonsynonymous
scaffold07027	313306	cassava4.1_001832m	-	3	A	T	ACA	ACT	T	T	Synonymous
scaffold07027	313291	cassava4.1_001832m	-	3	A	G	GAA	GAG	E	E	Synonymous
scaffold07027	313230	cassava4.1_001832m	-	1	A	G	AGT	GGT	S	G	Nonsynonymous
scaffold07027	313147	cassava4.1_001832m	-	3	G	A	CCG	CCA	P	P	Synonymous
scaffold07027	313069	cassava4.1_001832m	-	3	G	A	CGG	CGA	R	R	Synonymous
scaffold07027	313057	cassava4.1_001832m	-	3	T	A	CAT	CAA	H	Q	Nonsynonymous
scaffold07027	313055	cassava4.1_001832m	-	2	A	T	AAG	ATG	K	M	Nonsynonymous
scaffold03484	56030	cassava4.1_001853m	+	1	T	G	TTG	GTG	L	V	Nonsynonymous
scaffold03484	56291	cassava4.1_001853m	+	1	C	G	CAT	GAT	H	D	Nonsynonymous
scaffold03484	56421	cassava4.1_001853m	+	2	T	C	GTA	GCA	V	A	Nonsynonymous
scaffold03484	56458	cassava4.1_001853m	+	3	G	A	TAG	TAA	*	*	Synonymous
scaffold06659	278088	cassava4.1_001859m	-	1	T	C	TCC	CCC	S	P	Nonsynonymous
scaffold06659	277975	cassava4.1_001859m	-	3	G	T	CCG	CCT	P	P	Synonymous
scaffold06659	277888	cassava4.1_001859m	-	3	G	C	AAG	AAC	K	N	Nonsynonymous
scaffold10114	127996	cassava4.1_001864m	+	3	C	G	GTC	GTG	V	V	Synonymous
scaffold10114	128005	cassava4.1_001864m	+	3	T	C	CTT	CTC	L	L	Synonymous
scaffold10114	128029	cassava4.1_001864m	+	3	T	C	GCT	GCC	A	A	Synonymous
scaffold10114	128183	cassava4.1_001864m	+	3	G	A	CTG	CTA	L	L	Synonymous
scaffold10114	128187	cassava4.1_001864m	+	1	C	T	CTG	TTG	L	L	Synonymous
scaffold10114	128192	cassava4.1_001864m	+	3	C	T	GAC	GAT	D	D	Synonymous
scaffold10114	128195	cassava4.1_001864m	+	3	T	C	TTT	TTC	F	F	Synonymous
scaffold10114	128198	cassava4.1_001864m	+	3	G	A	GAG	GAA	E	E	Synonymous
scaffold10114	128216	cassava4.1_001864m	+	3	C	T	TTC	TTT	F	F	Synonymous
scaffold10114	128222	cassava4.1_001864m	+	3	T	C	CGT	CGC	R	R	Synonymous
scaffold10114	128231	cassava4.1_001864m	+	3	T	C	CTT	CTC	L	L	Synonymous
scaffold10114	128234	cassava4.1_001864m	+	3	T	A	TCT	TCA	S	S	Synonymous
scaffold03332	889054	cassava4.1_001869m	+	1	G	C	GAG	CAG	E	Q	Nonsynonymous
scaffold03975	233411	cassava4.1_001871m	+	3	C	T	TTC	TTT	F	F	Synonymous
scaffold09134	22570	cassava4.1_001897m	+	2	A	G	CAG	CGG	Q	R	Nonsynonymous
scaffold07012	776629	cassava4.1_001913m	+	3	T	C	CGT	CGC	R	R	Synonymous
scaffold03332	1202420	cassava4.1_001925m	+	3	G	T	GCG	GCT	A	A	Synonymous
scaffold10305	190262	cassava4.1_001939m	+	2	G	A	AGG	AAG	R	K	Nonsynonymous
scaffold10173	674204	cassava4.1_001944m	+	3	T	C	CAT	CAC	H	H	Synonymous
scaffold11279	439330	cassava4.1_001959m	+	2	G	A	CGG	CAG	R	Q	Nonsynonymous
scaffold11279	440971	cassava4.1_001959m	+	3	T	G	CGT	CGG	R	R	Synonymous
scaffold10305	197991	cassava4.1_001962m	+	2	G	A	AGG	AAG	R	K	Nonsynonymous
scaffold12794	517861	cassava4.1_001972m	+	2	T	A	ATG	AAG	M	K	Nonsynonymous
scaffold09434	65876	cassava4.1_001983m	-	2	T	A	ATG	AAG	M	K	Nonsynonymous
scaffold03332	875540	cassava4.1_002012m	-	1	G	T	GAG	TAG	E	*	Nonsynonymous
scaffold03332	875415	cassava4.1_002012m	-	3	C	T	CTC	CTT	L	L	Synonymous
scaffold03332	875274	cassava4.1_002012m	-	3	G	A	ACG	ACA	T	T	Synonymous
scaffold03332	875178	cassava4.1_002012m	-	3	A	C	GGA	GGC	G	G	Synonymous
scaffold03332	874952	cassava4.1_002012m	-	2	A	G	GAG	GGG	E	G	Nonsynonymous
scaffold03332	872423	cassava4.1_002012m	-	2	T	A	CTC	CAC	L	H	Nonsynonymous
scaffold03332	870796	cassava4.1_002012m	-	3	T	C	TTT	TTC	F	F	Synonymous
scaffold05875	905846	cassava4.1_002048m	-	2	G	A	GGT	GAT	G	D	Nonsynonymous
scaffold05875	905773	cassava4.1_002048m	-	3	T	C	AAT	AAC	N	N	Synonymous
scaffold09372	379906	cassava4.1_002050m	+	3	C	T	ATC	ATT	I	I	Synonymous
scaffold08582	23838	cassava4.1_002055m	+	3	T	C	CTT	CTC	L	L	Synonymous
scaffold09880	346691	cassava4.1_002064m	+	3	T	C	CTT	CTC	L	L	Synonymous
scaffold02242	172143	cassava4.1_002070m	-	2	C	A	ACA	AAA	T	K	Nonsynonymous
scaffold02242	171663	cassava4.1_002070m	-	3	G	A	ACG	ACA	T	T	Synonymous
scaffold02242	171440	cassava4.1_002070m	-	2	C	A	CCT	CAT	P	H	Nonsynonymous
scaffold02242	171398	cassava4.1_002070m	-	2	G	A	GGG	GAG	G	E	Nonsynonymous
scaffold02242	171316	cassava4.1_002070m	-	3	T	A	GCT	GCA	A	A	Synonymous
scaffold04681	112455	cassava4.1_002086m	+	1	A	G	ACT	GCT	T	A	Nonsynonymous
scaffold01551	202229	cassava4.1_002091m	-	3	G	A	CGG	CGA	R	R	Synonymous
scaffold01551	202190	cassava4.1_002091m	-	3	G	A	CGG	CGA	R	R	Synonymous
scaffold01551	200779	cassava4.1_002091m	-	3	A	T	CTA	CTT	L	L	Synonymous
scaffold01551	199719	cassava4.1_002091m	-	3	T	A	GTT	GTA	V	V	Synonymous
scaffold06598	322269	cassava4.1_002096m	-	3	G	C	GGG	GGC	G	G	Synonymous
scaffold06598	322268	cassava4.1_002096m	-	1	C	G	CTT	GTT	L	V	Nonsynonymous
scaffold06598	322263	cassava4.1_002096m	-	3	G	T	TCG	TCT	S	S	Synonymous
scaffold06598	320945	cassava4.1_002096m	-	3	G	A	ACG	ACA	T	T	Synonymous
scaffold06598	320941	cassava4.1_002096m	-	1	A	C	ATA	CTA	I	L	Nonsynonymous
scaffold06598	320896	cassava4.1_002096m	-	1	A	C	ATG	CTG	M	L	Nonsynonymous
scaffold06598	320472	cassava4.1_002096m	-	3	T	C	AGT	AGC	S	S	Synonymous
scaffold06598	320407	cassava4.1_002096m	-	2	A	T	AAG	ATG	K	M	Nonsynonymous
scaffold06598	320403	cassava4.1_002096m	-	3	G	T	AAG	AAT	K	N	Nonsynonymous
scaffold06598	319315	cassava4.1_002096m	-	3	G	T	GTG	GTT	V	V	Synonymous
scaffold08446	592539	cassava4.1_002128m	-	1	G	C	GCT	CCT	A	P	Nonsynonymous
scaffold08446	592536	cassava4.1_002128m	-	1	G	C	GGT	CGT	G	R	Nonsynonymous
scaffold03803	6588	cassava4.1_002143m	+	1	G	A	GAA	AAA	E	K	Nonsynonymous
scaffold03803	6917	cassava4.1_002143m	+	3	G	A	GTG	GTA	V	V	Synonymous
scaffold09492	518438	cassava4.1_002160m	-	3	A	G	GAA	GAG	E	E	Synonymous
scaffold09492	518240	cassava4.1_002160m	-	3	T	C	GCT	GCC	A	A	Synonymous
scaffold05979	248888	cassava4.1_002180m	-	3	T	C	GTT	GTC	V	V	Synonymous
scaffold05979	248601	cassava4.1_002180m	-	3	T	C	AAT	AAC	N	N	Synonymous
scaffold05979	248535	cassava4.1_002180m	-	3	T	A	GCT	GCA	A	A	Synonymous
scaffold11834	48642	cassava4.1_002192m	-	1	C	T	CTG	TTG	L	L	Synonymous
scaffold11834	42704	cassava4.1_002192m	-	1	G	T	GGA	TGA	G	*	Nonsynonymous
scaffold08265	155651	cassava4.1_002195m	+	3	G	A	GGG	GGA	G	G	Synonymous
scaffold08265	156506	cassava4.1_002195m	+	3	A	G	GAA	GAG	E	E	Synonymous
scaffold07053	74348	cassava4.1_002207m	+	1	A	G	AAG	GAG	K	E	Nonsynonymous
scaffold07053	74349	cassava4.1_002207m	+	2	A	G	AAG	AGG	K	R	Nonsynonymous
scaffold07053	74564	cassava4.1_002207m	+	1	T	C	TGC	CGC	C	R	Nonsynonymous
scaffold07053	74734	cassava4.1_002207m	+	3	A	G	CAA	CAG	Q	Q	Synonymous
scaffold07238	612692	cassava4.1_002270m	+	3	C	A	GGC	GGA	G	G	Synonymous
scaffold07238	612695	cassava4.1_002270m	+	3	T	C	CGT	CGC	R	R	Synonymous
scaffold07238	612716	cassava4.1_002270m	+	3	G	A	AAG	AAA	K	K	Synonymous
scaffold07927	23846	cassava4.1_002314m	-	3	C	G	TAC	TAG	Y	*	Nonsynonymous
scaffold06651	190696	cassava4.1_002317m	-	3	C	G	TTC	TTG	F	L	Nonsynonymous
scaffold06149	15897	cassava4.1_002347m	+	3	T	A	GTT	GTA	V	V	Synonymous
scaffold06149	16056	cassava4.1_002347m	+	3	C	G	CTC	CTG	L	L	Synonymous
scaffold06149	16242	cassava4.1_002347m	+	3	T	C	ACT	ACC	T	T	Synonymous
scaffold06149	16317	cassava4.1_002347m	+	3	A	C	ATA	ATC	I	I	Synonymous
scaffold03428	5287	cassava4.1_002360m	+	3	G	A	ACG	ACA	T	T	Synonymous
scaffold03428	7361	cassava4.1_002360m	+	3	T	G	CTT	CTG	L	L	Synonymous
scaffold00271	73398	cassava4.1_002375m	-	1	G	A	GTG	ATG	V	M	Nonsynonymous
scaffold12004	830467	cassava4.1_002394m	+	3	G	A	ATG	ATA	M	I	Nonsynonymous
scaffold12004	830491	cassava4.1_002394m	+	3	G	A	ATG	ATA	M	I	Nonsynonymous
scaffold04851	571443	cassava4.1_002399m	-	1	G	A	GCC	ACC	A	T	Nonsynonymous
scaffold02421	946867	cassava4.1_002412m	+	3	T	C	TAT	TAC	Y	Y	Synonymous
scaffold02421	947044	cassava4.1_002412m	+	3	G	T	TTG	TTT	L	F	Nonsynonymous
scaffold06775	34152	cassava4.1_002415m	+	1	C	T	CTG	TTG	L	L	Synonymous
scaffold06775	36523	cassava4.1_002415m	+	3	C	T	GAC	GAT	D	D	Synonymous
scaffold06902	46058	cassava4.1_002431m	-	2	A	C	AAG	ACG	K	T	Nonsynonymous
scaffold11341	924555	cassava4.1_002466m	+	3	A	T	TCA	TCT	S	S	Synonymous
scaffold11341	924574	cassava4.1_002466m	+	1	A	T	AAC	TAC	N	Y	Nonsynonymous
scaffold11341	924591	cassava4.1_002466m	+	3	C	A	ACC	ACA	T	T	Synonymous
scaffold11341	924603	cassava4.1_002466m	+	3	C	A	TCC	TCA	S	S	Synonymous
scaffold11341	924606	cassava4.1_002466m	+	3	T	A	CCT	CCA	P	P	Synonymous
scaffold11341	924619	cassava4.1_002466m	+	1	G	C	GTT	CTT	V	L	Nonsynonymous
scaffold11341	924675	cassava4.1_002466m	+	3	T	C	AAT	AAC	N	N	Synonymous
scaffold11341	924687	cassava4.1_002466m	+	3	A	T	ACA	ACT	T	T	Synonymous
scaffold11341	924712	cassava4.1_002466m	+	1	G	T	GTG	TTG	V	L	Nonsynonymous
scaffold11341	924723	cassava4.1_002466m	+	3	A	G	GCA	GCG	A	A	Synonymous
scaffold11341	924881	cassava4.1_002466m	+	3	T	C	ACT	ACC	T	T	Synonymous
scaffold11341	924917	cassava4.1_002466m	+	3	A	C	CAA	CAC	Q	H	Nonsynonymous
scaffold11341	924940	cassava4.1_002466m	+	2	G	A	CGT	CAT	R	H	Nonsynonymous
scaffold11341	925501	cassava4.1_002466m	+	3	T	G	CCT	CCG	P	P	Synonymous
scaffold09000	639408	cassava4.1_002482m	-	2	A	G	AAA	AGA	K	R	Nonsynonymous
scaffold07519	261987	cassava4.1_002491m	-	2	T	C	TTA	TCA	L	S	Nonsynonymous
scaffold06890	144139	cassava4.1_002499m	+	3	T	A	CTT	CTA	L	L	Synonymous
scaffold06890	144808	cassava4.1_002499m	+	3	C	G	CTC	CTG	L	L	Synonymous
scaffold06890	149807	cassava4.1_002499m	+	3	T	C	CTT	CTC	L	L	Synonymous
scaffold03741	1107924	cassava4.1_002541m	+	1	G	A	GGG	AGG	G	R	Nonsynonymous
scaffold11635	247465	cassava4.1_002579m	+	3	G	C	TGG	TGC	W	C	Nonsynonymous
scaffold11635	247865	cassava4.1_002579m	+	3	G	T	ATG	ATT	M	I	Nonsynonymous
scaffold08316	99402	cassava4.1_002591m	+	3	G	C	GGG	GGC	G	G	Synonymous
scaffold01551	1729300	cassava4.1_002656m	+	3	A	C	ATA	ATC	I	I	Synonymous
scaffold01551	1729418	cassava4.1_002656m	+	1	G	A	GCC	ACC	A	T	Nonsynonymous
scaffold01551	1733809	cassava4.1_002656m	+	3	G	A	TTG	TTA	L	L	Synonymous
scaffold06303	71344	cassava4.1_002678m	-	3	C	T	TTC	TTT	F	F	Synonymous
scaffold07340	39101	cassava4.1_002701m	-	3	T	G	AAT	AAG	N	K	Nonsynonymous
scaffold07340	39080	cassava4.1_002701m	-	3	G	A	TTG	TTA	L	L	Synonymous
scaffold07340	39079	cassava4.1_002701m	-	1	A	G	ATT	GTT	I	V	Nonsynonymous
scaffold07340	39071	cassava4.1_002701m	-	3	A	T	GCA	GCT	A	A	Synonymous
scaffold07340	39059	cassava4.1_002701m	-	3	G	A	GAG	GAA	E	E	Synonymous
scaffold07340	39044	cassava4.1_002701m	-	3	A	T	AGA	AGT	R	S	Nonsynonymous
scaffold07340	39043	cassava4.1_002701m	-	1	A	G	ACT	GCT	T	A	Nonsynonymous
scaffold07340	39032	cassava4.1_002701m	-	3	G	A	AGG	AGA	R	R	Synonymous
scaffold07340	39029	cassava4.1_002701m	-	3	A	G	AAA	AAG	K	K	Synonymous
scaffold07340	39025	cassava4.1_002701m	-	1	A	G	ACT	GCT	T	A	Nonsynonymous
scaffold07340	39024	cassava4.1_002701m	-	2	C	T	ACT	ATT	T	I	Nonsynonymous
scaffold07340	39019	cassava4.1_002701m	-	1	T	G	TCA	GCA	S	A	Nonsynonymous
scaffold07340	39005	cassava4.1_002701m	-	3	T	C	TTT	TTC	F	F	Synonymous
scaffold07340	38978	cassava4.1_002701m	-	3	A	G	CAA	CAG	Q	Q	Synonymous
scaffold07340	38962	cassava4.1_002701m	-	1	G	A	GCA	ACA	A	T	Nonsynonymous
scaffold07340	38954	cassava4.1_002701m	-	3	C	G	GAC	GAG	D	E	Nonsynonymous
scaffold07340	38942	cassava4.1_002701m	-	3	T	C	TGT	TGC	C	C	Synonymous
scaffold07340	38939	cassava4.1_002701m	-	3	T	C	GGT	GGC	G	G	Synonymous
scaffold07340	38934	cassava4.1_002701m	-	2	C	T	CCC	CTC	P	L	Nonsynonymous
scaffold07340	38929	cassava4.1_002701m	-	1	T	C	TTG	CTG	L	L	Synonymous
scaffold07340	38918	cassava4.1_002701m	-	3	G	T	CCG	CCT	P	P	Synonymous
scaffold07340	38915	cassava4.1_002701m	-	3	G	A	CTG	CTA	L	L	Synonymous
scaffold07340	38911	cassava4.1_002701m	-	1	G	A	GGT	AGT	G	S	Nonsynonymous
scaffold07340	38909	cassava4.1_002701m	-	3	T	G	GGT	GGG	G	G	Synonymous
scaffold07340	38902	cassava4.1_002701m	-	1	A	G	ATA	GTA	I	V	Nonsynonymous
scaffold07340	38893	cassava4.1_002701m	-	1	T	C	TTG	CTG	L	L	Synonymous
scaffold11960	57354	cassava4.1_002703m	-	3	A	G	CCA	CCG	P	P	Synonymous
scaffold03299	126028	cassava4.1_002707m	+	1	G	C	GTC	CTC	V	L	Nonsynonymous
scaffold04165	78112	cassava4.1_002709m	-	3	C	A	CCC	CCA	P	P	Synonymous
scaffold04165	78107	cassava4.1_002709m	-	2	C	G	TCC	TGC	S	C	Nonsynonymous
scaffold06914	1376942	cassava4.1_002716m	+	3	A	C	ACA	ACC	T	T	Synonymous
scaffold06914	1376984	cassava4.1_002716m	+	3	C	T	TCC	TCT	S	S	Synonymous
scaffold06914	1377035	cassava4.1_002716m	+	3	C	T	GGC	GGT	G	G	Synonymous
scaffold06914	1377368	cassava4.1_002716m	+	3	G	A	GAG	GAA	E	E	Synonymous
scaffold06914	1380366	cassava4.1_002716m	+	3	C	T	CTC	CTT	L	L	Synonymous
scaffold06914	1380489	cassava4.1_002716m	+	3	C	G	ACC	ACG	T	T	Synonymous
scaffold06916	340327	cassava4.1_002718m	-	3	C	T	GAC	GAT	D	D	Synonymous
scaffold06916	340321	cassava4.1_002718m	-	3	G	A	TTG	TTA	L	L	Synonymous
scaffold06916	340309	cassava4.1_002718m	-	3	G	A	AGG	AGA	R	R	Synonymous
scaffold06916	340304	cassava4.1_002718m	-	2	A	G	AAC	AGC	N	S	Nonsynonymous
scaffold06916	340297	cassava4.1_002718m	-	3	G	T	CAG	CAT	Q	H	Nonsynonymous
scaffold06916	340264	cassava4.1_002718m	-	3	A	T	TCA	TCT	S	S	Synonymous
scaffold06916	340251	cassava4.1_002718m	-	1	G	A	GAG	AAG	E	K	Nonsynonymous
scaffold06916	340236	cassava4.1_002718m	-	1	T	C	TCA	CCA	S	P	Nonsynonymous
scaffold06916	340226	cassava4.1_002718m	-	2	G	A	AGC	AAC	S	N	Nonsynonymous
scaffold06916	340222	cassava4.1_002718m	-	3	T	C	AAT	AAC	N	N	Synonymous
scaffold06916	340221	cassava4.1_002718m	-	1	G	A	GAG	AAG	E	K	Nonsynonymous
scaffold06916	340212	cassava4.1_002718m	-	1	A	G	ACA	GCA	T	A	Nonsynonymous
scaffold06916	340191	cassava4.1_002718m	-	1	T	C	TCA	CCA	S	P	Nonsynonymous
scaffold06916	340177	cassava4.1_002718m	-	3	T	A	GCT	GCA	A	A	Synonymous
scaffold06916	340144	cassava4.1_002718m	-	3	C	T	AAC	AAT	N	N	Synonymous
scaffold06916	340143	cassava4.1_002718m	-	1	A	G	AGT	GGT	S	G	Nonsynonymous
scaffold06916	340136	cassava4.1_002718m	-	2	G	C	AGT	ACT	S	T	Nonsynonymous
scaffold06916	340135	cassava4.1_002718m	-	3	T	A	AGT	AGA	S	R	Nonsynonymous
scaffold06916	340133	cassava4.1_002718m	-	2	T	C	ATG	ACG	M	T	Nonsynonymous
scaffold06916	340123	cassava4.1_002718m	-	3	G	A	AGG	AGA	R	R	Synonymous
scaffold06916	340099	cassava4.1_002718m	-	3	G	A	GTG	GTA	V	V	Synonymous
scaffold06916	340096	cassava4.1_002718m	-	3	G	C	GTG	GTC	V	V	Synonymous
scaffold06916	340077	cassava4.1_002718m	-	1	A	G	ACT	GCT	T	A	Nonsynonymous
scaffold06916	340076	cassava4.1_002718m	-	2	C	T	ACT	ATT	T	I	Nonsynonymous
scaffold06916	340049	cassava4.1_002718m	-	2	A	G	AAT	AGT	N	S	Nonsynonymous
scaffold06916	340039	cassava4.1_002718m	-	3	G	A	AGG	AGA	R	R	Synonymous
scaffold06916	340030	cassava4.1_002718m	-	3	A	G	ACA	ACG	T	T	Synonymous
scaffold06916	340027	cassava4.1_002718m	-	3	G	A	GAG	GAA	E	E	Synonymous
scaffold06916	340021	cassava4.1_002718m	-	3	T	G	CTT	CTG	L	L	Synonymous
scaffold06916	339994	cassava4.1_002718m	-	3	T	A	GCT	GCA	A	A	Synonymous
scaffold06916	339967	cassava4.1_002718m	-	3	G	A	GCG	GCA	A	A	Synonymous
scaffold06916	339966	cassava4.1_002718m	-	1	C	T	CAT	TAT	H	Y	Nonsynonymous
scaffold06916	339964	cassava4.1_002718m	-	3	T	C	CAT	CAC	H	H	Synonymous
scaffold06916	339955	cassava4.1_002718m	-	3	C	T	TCC	TCT	S	S	Synonymous
scaffold06916	339937	cassava4.1_002718m	-	3	T	A	CGT	CGA	R	R	Synonymous
scaffold06916	339928	cassava4.1_002718m	-	3	A	T	GGA	GGT	G	G	Synonymous
scaffold06916	339925	cassava4.1_002718m	-	3	T	C	ACT	ACC	T	T	Synonymous
scaffold06916	339908	cassava4.1_002718m	-	2	T	C	ATA	ACA	I	T	Nonsynonymous
scaffold06916	339902	cassava4.1_002718m	-	2	T	A	CTT	CAT	L	H	Nonsynonymous
scaffold06916	339889	cassava4.1_002718m	-	3	A	C	AAA	AAC	K	N	Nonsynonymous
scaffold06916	339888	cassava4.1_002718m	-	1	G	C	GCT	CCT	A	P	Nonsynonymous
scaffold06916	339877	cassava4.1_002718m	-	3	C	T	TCC	TCT	S	S	Synonymous
scaffold06916	339874	cassava4.1_002718m	-	3	T	C	GAT	GAC	D	D	Synonymous
scaffold06916	339841	cassava4.1_002718m	-	3	A	G	GCA	GCG	A	A	Synonymous
scaffold06916	339828	cassava4.1_002718m	-	1	A	C	AAA	CAA	K	Q	Nonsynonymous
scaffold06916	339827	cassava4.1_002718m	-	2	A	G	AAA	AGA	K	R	Nonsynonymous
scaffold06916	339799	cassava4.1_002718m	-	3	C	A	ACC	ACA	T	T	Synonymous
scaffold11243	96145	cassava4.1_002747m	+	3	T	A	GAT	GAA	D	E	Nonsynonymous
scaffold12903	239670	cassava4.1_002749m	+	3	G	T	GCG	GCT	A	A	Synonymous
scaffold00987	15553	cassava4.1_002751m	+	2	C	G	ACT	AGT	T	S	Nonsynonymous
scaffold02912	212686	cassava4.1_002761m	+	1	G	A	GCC	ACC	A	T	Nonsynonymous
scaffold02912	213981	cassava4.1_002761m	+	2	A	T	AAT	ATT	N	I	Nonsynonymous
scaffold02912	214159	cassava4.1_002761m	+	2	G	A	TGC	TAC	C	Y	Nonsynonymous
scaffold08582	81400	cassava4.1_002775m	-	3	T	A	AGT	AGA	S	R	Nonsynonymous
scaffold08582	81388	cassava4.1_002775m	-	3	T	C	TTT	TTC	F	F	Synonymous
scaffold08582	79492	cassava4.1_002775m	-	3	C	T	CCC	CCT	P	P	Synonymous
scaffold03614	1689688	cassava4.1_002782m	-	2	T	C	ATG	ACG	M	T	Nonsynonymous
scaffold03614	1689685	cassava4.1_002782m	-	2	A	G	AAA	AGA	K	R	Nonsynonymous
scaffold03614	1689684	cassava4.1_002782m	-	3	A	G	AAA	AAG	K	K	Synonymous
scaffold03614	1688604	cassava4.1_002782m	-	3	A	G	GTA	GTG	V	V	Synonymous
scaffold06701	482432	cassava4.1_002814m	-	3	C	T	GTC	GTT	V	V	Synonymous
scaffold06701	482233	cassava4.1_002814m	-	1	A	G	AAA	GAA	K	E	Nonsynonymous
scaffold06701	482113	cassava4.1_002814m	-	1	C	A	CTA	ATA	L	I	Nonsynonymous
scaffold01624	15949	cassava4.1_002845m	+	2	C	T	ACC	ATC	T	I	Nonsynonymous
scaffold07300	34720	cassava4.1_002859m	+	2	C	G	TCA	TGA	S	*	Nonsynonymous
scaffold07300	35114	cassava4.1_002859m	+	3	T	C	GAT	GAC	D	D	Synonymous
scaffold07300	36227	cassava4.1_002859m	+	3	T	C	GAT	GAC	D	D	Synonymous
scaffold04681	376701	cassava4.1_002871m	+	3	T	C	GGT	GGC	G	G	Synonymous
scaffold04681	376710	cassava4.1_002871m	+	3	G	A	GGG	GGA	G	G	Synonymous
scaffold02477	9766	cassava4.1_002878m	-	2	T	G	GTC	GGC	V	G	Nonsynonymous
scaffold02477	9624	cassava4.1_002878m	-	3	T	A	CCT	CCA	P	P	Synonymous
scaffold03000	87936	cassava4.1_002883m	-	1	G	A	GGG	AGG	G	R	Nonsynonymous
scaffold09876	22222	cassava4.1_002892m	+	3	T	C	ACT	ACC	T	T	Synonymous
scaffold10972	245505	cassava4.1_002918m	+	2	A	T	CAG	CTG	Q	L	Nonsynonymous
scaffold10972	245507	cassava4.1_002918m	+	1	G	C	GGT	CGT	G	R	Nonsynonymous
scaffold10972	245515	cassava4.1_002918m	+	3	G	T	CAG	CAT	Q	H	Nonsynonymous
scaffold10972	245565	cassava4.1_002918m	+	2	T	G	TTT	TGT	F	C	Nonsynonymous
scaffold10972	245572	cassava4.1_002918m	+	3	T	A	ACT	ACA	T	T	Synonymous
scaffold10972	245584	cassava4.1_002918m	+	3	C	T	AAC	AAT	N	N	Synonymous
scaffold10972	245595	cassava4.1_002918m	+	2	A	G	TAT	TGT	Y	C	Nonsynonymous
scaffold10972	245597	cassava4.1_002918m	+	1	A	G	AGT	GGT	S	G	Nonsynonymous
scaffold10972	245603	cassava4.1_002918m	+	1	T	G	TTT	GTT	F	V	Nonsynonymous
scaffold10972	245612	cassava4.1_002918m	+	1	A	T	AGT	TGT	S	C	Nonsynonymous
scaffold10972	245617	cassava4.1_002918m	+	3	T	C	AGT	AGC	S	S	Synonymous
scaffold10972	245639	cassava4.1_002918m	+	1	C	G	CTG	GTG	L	V	Nonsynonymous
scaffold10972	245644	cassava4.1_002918m	+	3	G	C	TTG	TTC	L	F	Nonsynonymous
scaffold10972	245650	cassava4.1_002918m	+	3	A	G	CCA	CCG	P	P	Synonymous
scaffold10972	245689	cassava4.1_002918m	+	3	G	C	AGG	AGC	R	S	Nonsynonymous
scaffold10972	245692	cassava4.1_002918m	+	3	T	G	AGT	AGG	S	R	Nonsynonymous
scaffold10972	245713	cassava4.1_002918m	+	3	T	A	AAT	AAA	N	K	Nonsynonymous
scaffold10972	245724	cassava4.1_002918m	+	2	G	T	GGT	GTT	G	V	Nonsynonymous
scaffold10972	245726	cassava4.1_002918m	+	1	C	A	CAT	AAT	H	N	Nonsynonymous
scaffold10972	245731	cassava4.1_002918m	+	3	A	G	TCA	TCG	S	S	Synonymous
scaffold10972	245739	cassava4.1_002918m	+	2	C	T	GCA	GTA	A	V	Nonsynonymous
scaffold10972	245755	cassava4.1_002918m	+	3	C	T	AAC	AAT	N	N	Synonymous
scaffold10972	245758	cassava4.1_002918m	+	3	G	A	AAG	AAA	K	K	Synonymous
scaffold10972	245773	cassava4.1_002918m	+	3	A	G	CCA	CCG	P	P	Synonymous
scaffold10972	245775	cassava4.1_002918m	+	2	A	C	AAT	ACT	N	T	Nonsynonymous
scaffold10972	245785	cassava4.1_002918m	+	3	G	T	GGG	GGT	G	G	Synonymous
scaffold10972	245821	cassava4.1_002918m	+	3	G	T	GGG	GGT	G	G	Synonymous
scaffold10972	245844	cassava4.1_002918m	+	2	T	G	GTG	GGG	V	G	Nonsynonymous
scaffold10972	245848	cassava4.1_002918m	+	3	G	T	GTG	GTT	V	V	Synonymous
scaffold10972	245866	cassava4.1_002918m	+	3	G	A	ACG	ACA	T	T	Synonymous
scaffold10972	245869	cassava4.1_002918m	+	3	G	T	GGG	GGT	G	G	Synonymous
scaffold10972	245878	cassava4.1_002918m	+	3	C	T	GAC	GAT	D	D	Synonymous
scaffold10972	245896	cassava4.1_002918m	+	3	C	G	GCC	GCG	A	A	Synonymous
scaffold05965	102676	cassava4.1_002955m	+	3	G	C	GAG	GAC	E	D	Nonsynonymous
scaffold05965	102692	cassava4.1_002955m	+	1	C	G	CAG	GAG	Q	E	Nonsynonymous
scaffold05965	102718	cassava4.1_002955m	+	3	G	A	TTG	TTA	L	L	Synonymous
scaffold05875	1338050	cassava4.1_002962m	-	3	T	G	CGT	CGG	R	R	Synonymous
scaffold02801	42739	cassava4.1_002964m	-	3	G	C	GAG	GAC	E	D	Nonsynonymous
scaffold02801	42723	cassava4.1_002964m	-	1	C	G	CAG	GAG	Q	E	Nonsynonymous
scaffold02801	42697	cassava4.1_002964m	-	3	G	A	TTG	TTA	L	L	Synonymous
scaffold00853	76880	cassava4.1_002981m	+	1	C	G	CCC	GCC	P	A	Nonsynonymous
scaffold00853	76948	cassava4.1_002981m	+	3	T	C	TTT	TTC	F	F	Synonymous
scaffold12439	170183	cassava4.1_003002m	+	2	A	T	AAT	ATT	N	I	Nonsynonymous
scaffold12439	170192	cassava4.1_003002m	+	2	A	G	GAA	GGA	E	G	Nonsynonymous
scaffold12439	170195	cassava4.1_003002m	+	2	A	G	AAT	AGT	N	S	Nonsynonymous
scaffold12439	170204	cassava4.1_003002m	+	2	A	T	CAG	CTG	Q	L	Nonsynonymous
scaffold12439	170222	cassava4.1_003002m	+	2	A	G	TAT	TGT	Y	C	Nonsynonymous
scaffold12439	170230	cassava4.1_003002m	+	1	T	G	TCA	GCA	S	A	Nonsynonymous
scaffold12439	170232	cassava4.1_003002m	+	3	A	G	TCA	TCG	S	S	Synonymous
scaffold12439	170233	cassava4.1_003002m	+	1	G	C	GCA	CCA	A	P	Nonsynonymous
scaffold12439	170253	cassava4.1_003002m	+	3	C	A	TCC	TCA	S	S	Synonymous
scaffold12439	170262	cassava4.1_003002m	+	3	G	A	AAG	AAA	K	K	Synonymous
scaffold12439	170263	cassava4.1_003002m	+	1	T	C	TTG	CTG	L	L	Synonymous
scaffold12439	170278	cassava4.1_003002m	+	1	T	A	TCT	ACT	S	T	Nonsynonymous
scaffold12439	170285	cassava4.1_003002m	+	2	T	A	ATT	AAT	I	N	Nonsynonymous
scaffold12439	170292	cassava4.1_003002m	+	3	C	G	GCC	GCG	A	A	Synonymous
scaffold12439	170296	cassava4.1_003002m	+	1	C	T	CAT	TAT	H	Y	Nonsynonymous
scaffold12439	170300	cassava4.1_003002m	+	2	C	T	GCA	GTA	A	V	Nonsynonymous
scaffold12439	170301	cassava4.1_003002m	+	3	A	G	GCA	GCG	A	A	Synonymous
scaffold12439	170308	cassava4.1_003002m	+	1	A	T	ACA	TCA	T	S	Nonsynonymous
scaffold12439	170311	cassava4.1_003002m	+	1	A	G	AGT	GGT	S	G	Nonsynonymous
scaffold12439	170331	cassava4.1_003002m	+	3	C	T	CCC	CCT	P	P	Synonymous
scaffold12439	170334	cassava4.1_003002m	+	3	C	T	TAC	TAT	Y	Y	Synonymous
scaffold12439	170349	cassava4.1_003002m	+	3	A	C	CCA	CCC	P	P	Synonymous
scaffold12439	170352	cassava4.1_003002m	+	3	G	A	CAG	CAA	Q	Q	Synonymous
scaffold12439	170374	cassava4.1_003002m	+	1	T	C	TCC	CCC	S	P	Nonsynonymous
scaffold12439	170376	cassava4.1_003002m	+	3	C	T	TCC	TCT	S	S	Synonymous
scaffold12439	170378	cassava4.1_003002m	+	2	T	C	GTA	GCA	V	A	Nonsynonymous
scaffold12439	170388	cassava4.1_003002m	+	3	G	A	CAG	CAA	Q	Q	Synonymous
scaffold12439	170391	cassava4.1_003002m	+	3	T	C	CTT	CTC	L	L	Synonymous
scaffold12439	170392	cassava4.1_003002m	+	1	G	A	GCT	ACT	A	T	Nonsynonymous
scaffold12439	170400	cassava4.1_003002m	+	3	T	A	TCT	TCA	S	S	Synonymous
scaffold12439	170415	cassava4.1_003002m	+	3	A	C	CCA	CCC	P	P	Synonymous
scaffold12439	170418	cassava4.1_003002m	+	3	A	G	TTA	TTG	L	L	Synonymous
scaffold12439	170424	cassava4.1_003002m	+	3	G	A	CCG	CCA	P	P	Synonymous
scaffold12439	170439	cassava4.1_003002m	+	3	G	A	TTG	TTA	L	L	Synonymous
scaffold12439	170448	cassava4.1_003002m	+	3	C	T	GCC	GCT	A	A	Synonymous
scaffold12439	170457	cassava4.1_003002m	+	3	C	T	TCC	TCT	S	S	Synonymous
scaffold12439	170460	cassava4.1_003002m	+	3	T	C	TCT	TCC	S	S	Synonymous
scaffold12439	170464	cassava4.1_003002m	+	1	C	A	CTG	ATG	L	M	Nonsynonymous
scaffold12439	170465	cassava4.1_003002m	+	2	T	A	CTG	CAG	L	Q	Nonsynonymous
scaffold12439	170491	cassava4.1_003002m	+	1	C	T	CTG	TTG	L	L	Synonymous
scaffold12439	170505	cassava4.1_003002m	+	3	C	T	CCC	CCT	P	P	Synonymous
scaffold12439	170509	cassava4.1_003002m	+	1	A	T	ATG	TTG	M	L	Nonsynonymous
scaffold12439	170511	cassava4.1_003002m	+	3	G	A	ATG	ATA	M	I	Nonsynonymous
scaffold12439	170542	cassava4.1_003002m	+	1	A	G	ATT	GTT	I	V	Nonsynonymous
scaffold12439	170545	cassava4.1_003002m	+	1	C	A	CGA	AGA	R	R	Synonymous
scaffold12439	170556	cassava4.1_003002m	+	3	A	G	ATA	ATG	I	M	Nonsynonymous
scaffold10504	69462	cassava4.1_003018m	+	3	T	G	CGT	CGG	R	R	Synonymous
scaffold06089	71845	cassava4.1_003020m	+	1	G	A	GCT	ACT	A	T	Nonsynonymous
scaffold06089	72066	cassava4.1_003020m	+	3	G	C	GGG	GGC	G	G	Synonymous
scaffold06089	72110	cassava4.1_003020m	+	2	G	A	CGT	CAT	R	H	Nonsynonymous
scaffold06089	72254	cassava4.1_003020m	+	3	C	T	TAC	TAT	Y	Y	Synonymous
scaffold06089	76515	cassava4.1_003020m	+	1	A	C	AAA	CAA	K	Q	Nonsynonymous
scaffold06089	76646	cassava4.1_003020m	+	3	C	T	TGC	TGT	C	C	Synonymous
scaffold02264	498707	cassava4.1_003064m	+	2	A	T	GAT	GTT	D	V	Nonsynonymous
scaffold07351	48234	cassava4.1_003074m	+	2	T	A	ATA	AAA	I	K	Nonsynonymous
scaffold07351	48367	cassava4.1_003074m	+	3	T	G	AAT	AAG	N	K	Nonsynonymous
scaffold07351	48944	cassava4.1_003074m	+	1	G	A	GCC	ACC	A	T	Nonsynonymous
scaffold02892	56270	cassava4.1_003085m	+	1	T	C	TAC	CAC	Y	H	Nonsynonymous
scaffold05421	101693	cassava4.1_003090m	+	1	T	C	TTT	CTT	F	L	Nonsynonymous
scaffold05421	111112	cassava4.1_003090m	+	1	A	G	ACA	GCA	T	A	Nonsynonymous
scaffold00926	125065	cassava4.1_003094m	+	2	A	G	GAT	GGT	D	G	Nonsynonymous
scaffold00926	125399	cassava4.1_003094m	+	3	C	T	CCC	CCT	P	P	Synonymous
scaffold12525	350786	cassava4.1_003097m	+	1	C	T	CAA	TAA	Q	*	Nonsynonymous
scaffold10689	408554	cassava4.1_003119m	+	3	C	T	TTC	TTT	F	F	Synonymous
scaffold10689	408575	cassava4.1_003119m	+	3	C	T	TGC	TGT	C	C	Synonymous
scaffold10689	408599	cassava4.1_003119m	+	3	A	G	AGA	AGG	R	R	Synonymous
scaffold10045	140807	cassava4.1_003125m	-	2	G	A	GGG	GAG	G	E	Nonsynonymous
scaffold06656	1113214	cassava4.1_003135m	-	3	G	A	GGG	GGA	G	G	Synonymous
scaffold11341	220051	cassava4.1_003136m	-	3	A	T	ACA	ACT	T	T	Synonymous
scaffold04274	213187	cassava4.1_003144m	-	1	G	A	GGT	AGT	G	S	Nonsynonymous
scaffold11581	719630	cassava4.1_003145m	-	3	A	T	ACA	ACT	T	T	Synonymous
scaffold03219	79069	cassava4.1_003194m	-	3	A	G	TCA	TCG	S	S	Synonymous
scaffold02895	66485	cassava4.1_003249m	+	3	G	T	GTG	GTT	V	V	Synonymous
scaffold04796	525648	cassava4.1_003269m	+	2	G	T	TGC	TTC	C	F	Nonsynonymous
scaffold04796	525787	cassava4.1_003269m	+	3	G	T	GGG	GGT	G	G	Synonymous
scaffold04796	525892	cassava4.1_003269m	+	3	A	C	ATA	ATC	I	I	Synonymous
scaffold02431	174909	cassava4.1_003321m	-	3	A	C	CTA	CTC	L	L	Synonymous
scaffold02431	174176	cassava4.1_003321m	-	3	C	A	ATC	ATA	I	I	Synonymous
scaffold08265	1752167	cassava4.1_003331m	-	3	T	A	GTT	GTA	V	V	Synonymous
scaffold08265	1749806	cassava4.1_003331m	-	1	A	G	ATG	GTG	M	V	Nonsynonymous
scaffold08265	1749522	cassava4.1_003331m	-	3	A	G	TAA	TAG	*	*	Synonymous
scaffold06705	360552	cassava4.1_003343m	-	3	C	G	GGC	GGG	G	G	Synonymous
scaffold06656	613329	cassava4.1_003355m	-	2	A	G	CAG	CGG	Q	R	Nonsynonymous
scaffold07991	149187	cassava4.1_003380m	+	1	C	T	CTG	TTG	L	L	Synonymous
scaffold07991	149534	cassava4.1_003380m	+	3	G	T	GAG	GAT	E	D	Nonsynonymous
scaffold10963	246708	cassava4.1_003401m	-	3	G	A	TCG	TCA	S	S	Synonymous
scaffold07902	155930	cassava4.1_003425m	-	3	G	T	GCG	GCT	A	A	Synonymous
scaffold09294	204969	cassava4.1_003427m	+	1	T	C	TTG	CTG	L	L	Synonymous
scaffold02022	28401	cassava4.1_003440m	-	3	T	G	TTT	TTG	F	L	Nonsynonymous
scaffold02022	28217	cassava4.1_003440m	-	1	T	C	TTG	CTG	L	L	Synonymous
scaffold03683	32781	cassava4.1_003490m	+	1	A	C	AAA	CAA	K	Q	Nonsynonymous
scaffold03683	32806	cassava4.1_003490m	+	2	T	G	TTC	TGC	F	C	Nonsynonymous
scaffold03683	37006	cassava4.1_003490m	+	3	T	C	GGT	GGC	G	G	Synonymous
scaffold03683	44286	cassava4.1_003490m	+	3	A	G	GGA	GGG	G	G	Synonymous
scaffold00341	499143	cassava4.1_003495m	-	3	T	G	CAT	CAG	H	Q	Nonsynonymous
scaffold11008	118472	cassava4.1_003496m	+	1	C	A	CAG	AAG	Q	K	Nonsynonymous
scaffold09538	35744	cassava4.1_003515m	-	1	C	A	CAG	AAG	Q	K	Nonsynonymous
scaffold07432	112392	cassava4.1_003552m	+	3	T	A	GCT	GCA	A	A	Synonymous
scaffold00886	34101	cassava4.1_003563m	-	3	C	A	GAC	GAA	D	E	Nonsynonymous
scaffold00886	34097	cassava4.1_003563m	-	1	T	G	TTG	GTG	L	V	Nonsynonymous
scaffold00886	34096	cassava4.1_003563m	-	2	T	G	TTG	TGG	L	W	Nonsynonymous
scaffold03060	100154	cassava4.1_003575m	-	3	T	G	ACT	ACG	T	T	Synonymous
scaffold03060	94549	cassava4.1_003575m	-	2	G	A	GGC	GAC	G	D	Nonsynonymous
scaffold07693	38699	cassava4.1_003582m	-	2	A	G	CAA	CGA	Q	R	Nonsynonymous
scaffold04796	45332	cassava4.1_003621m	-	2	A	C	AAC	ACC	N	T	Nonsynonymous
scaffold03614	104617	cassava4.1_003630m	-	3	C	A	GCC	GCA	A	A	Synonymous
scaffold03614	104572	cassava4.1_003630m	-	3	C	T	GGC	GGT	G	G	Synonymous
scaffold03614	104191	cassava4.1_003630m	-	3	T	C	TAT	TAC	Y	Y	Synonymous
scaffold09460	193649	cassava4.1_003709m	-	1	A	G	AGC	GGC	S	G	Nonsynonymous
scaffold09460	193475	cassava4.1_003709m	-	1	C	G	CTG	GTG	L	V	Nonsynonymous
scaffold03802	44365	cassava4.1_003716m	+	3	A	G	TCA	TCG	S	S	Synonymous
scaffold03802	44617	cassava4.1_003716m	+	3	C	G	GCC	GCG	A	A	Synonymous
scaffold03802	45491	cassava4.1_003716m	+	2	A	G	AAG	AGG	K	R	Nonsynonymous
scaffold03802	50837	cassava4.1_003716m	+	1	G	A	GAC	AAC	D	N	Nonsynonymous
scaffold03802	50896	cassava4.1_003716m	+	3	A	G	TTA	TTG	L	L	Synonymous
scaffold03802	50946	cassava4.1_003716m	+	2	C	T	TCA	TTA	S	L	Nonsynonymous
scaffold03802	51104	cassava4.1_003716m	+	1	T	A	TCT	ACT	S	T	Nonsynonymous
scaffold03802	51108	cassava4.1_003716m	+	2	A	T	AAT	ATT	N	I	Nonsynonymous
scaffold11242	57092	cassava4.1_003722m	-	3	T	C	GAT	GAC	D	D	Synonymous
scaffold11242	55982	cassava4.1_003722m	-	3	T	C	GAT	GAC	D	D	Synonymous
scaffold11024	35734	cassava4.1_003724m	-	3	A	C	AAA	AAC	K	N	Nonsynonymous
scaffold07351	323803	cassava4.1_003727m	-	3	G	A	TTG	TTA	L	L	Synonymous
scaffold07351	323799	cassava4.1_003727m	-	1	C	A	CAA	AAA	Q	K	Nonsynonymous
scaffold07351	323606	cassava4.1_003727m	-	3	G	A	GGG	GGA	G	G	Synonymous
scaffold07351	322389	cassava4.1_003727m	-	2	G	C	AGC	ACC	S	T	Nonsynonymous
scaffold06814	878312	cassava4.1_003730m	+	1	A	G	ACT	GCT	T	A	Nonsynonymous
scaffold04043	160209	cassava4.1_003741m	+	3	A	C	CTA	CTC	L	L	Synonymous
scaffold10813	19524	cassava4.1_003748m	-	1	A	G	ATA	GTA	I	V	Nonsynonymous
scaffold10813	17086	cassava4.1_003748m	-	3	C	T	AAC	AAT	N	N	Synonymous
scaffold04151	563726	cassava4.1_003755m	+	3	A	C	ACA	ACC	T	T	Synonymous
scaffold04151	563877	cassava4.1_003755m	+	1	G	A	GAT	AAT	D	N	Nonsynonymous
scaffold04151	563960	cassava4.1_003755m	+	3	G	T	TTG	TTT	L	F	Nonsynonymous
scaffold04151	566842	cassava4.1_003755m	+	3	G	A	CCG	CCA	P	P	Synonymous
scaffold09761	164874	cassava4.1_003760m	-	1	A	G	ATA	GTA	I	V	Nonsynonymous
scaffold01934	46632	cassava4.1_003761m	+	1	A	G	ATA	GTA	I	V	Nonsynonymous
scaffold01934	47768	cassava4.1_003761m	+	3	C	T	AAC	AAT	N	N	Synonymous
scaffold03834	126661	cassava4.1_003770m	+	3	A	T	GTA	GTT	V	V	Synonymous
scaffold03834	126718	cassava4.1_003770m	+	3	G	A	GGG	GGA	G	G	Synonymous
scaffold03834	126724	cassava4.1_003770m	+	3	A	G	GCA	GCG	A	A	Synonymous
scaffold03834	126843	cassava4.1_003770m	+	2	T	C	CTT	CCT	L	P	Nonsynonymous
scaffold03834	126847	cassava4.1_003770m	+	3	G	A	AAG	AAA	K	K	Synonymous
scaffold05875	1017152	cassava4.1_003778m	-	3	T	C	CAT	CAC	H	H	Synonymous
scaffold11495	235282	cassava4.1_003785m	+	2	A	T	TAC	TTC	Y	F	Nonsynonymous
scaffold07012	395327	cassava4.1_003789m	-	1	G	A	GCT	ACT	A	T	Nonsynonymous
scaffold07012	395226	cassava4.1_003789m	-	3	C	T	CCC	CCT	P	P	Synonymous
scaffold07012	390549	cassava4.1_003789m	-	3	C	G	CGC	CGG	R	R	Synonymous
scaffold05749	78296	cassava4.1_003792m	+	3	T	A	ACT	ACA	T	T	Synonymous
scaffold05749	78323	cassava4.1_003792m	+	3	G	A	GCG	GCA	A	A	Synonymous
scaffold05749	80105	cassava4.1_003792m	+	2	C	T	GCT	GTT	A	V	Nonsynonymous
scaffold05749	85831	cassava4.1_003792m	+	1	G	T	GGA	TGA	G	*	Nonsynonymous
scaffold05749	85832	cassava4.1_003792m	+	2	G	T	GGA	GTA	G	V	Nonsynonymous
scaffold06656	267120	cassava4.1_003801m	+	3	T	A	ATT	ATA	I	I	Synonymous
scaffold03198	120903	cassava4.1_003808m	+	1	T	C	TGT	CGT	C	R	Nonsynonymous
scaffold03198	121038	cassava4.1_003808m	+	1	A	G	ATT	GTT	I	V	Nonsynonymous
scaffold03198	121169	cassava4.1_003808m	+	3	C	A	GCC	GCA	A	A	Synonymous
scaffold03198	121184	cassava4.1_003808m	+	3	G	T	ATG	ATT	M	I	Nonsynonymous
scaffold03198	121205	cassava4.1_003808m	+	3	T	G	GAT	GAG	D	E	Nonsynonymous
scaffold05958	81280	cassava4.1_003840m	+	3	A	T	TCA	TCT	S	S	Synonymous
scaffold09565	80677	cassava4.1_003845m	-	2	A	T	GAG	GTG	E	V	Nonsynonymous
scaffold09565	80625	cassava4.1_003845m	-	3	C	T	TAC	TAT	Y	Y	Synonymous
scaffold11179	164041	cassava4.1_003853m	-	3	A	C	CAA	CAC	Q	H	Nonsynonymous
scaffold11179	164006	cassava4.1_003853m	-	2	C	T	TCT	TTT	S	F	Nonsynonymous
scaffold03175	230563	cassava4.1_003858m	+	3	G	A	GCG	GCA	A	A	Synonymous
scaffold01349	143559	cassava4.1_003882m	+	3	T	G	CAT	CAG	H	Q	Nonsynonymous
scaffold01349	143662	cassava4.1_003882m	+	1	A	T	AGT	TGT	S	C	Nonsynonymous
scaffold01349	143888	cassava4.1_003882m	+	1	G	C	GTT	CTT	V	L	Nonsynonymous
scaffold01349	143930	cassava4.1_003882m	+	1	G	T	GCC	TCC	A	S	Nonsynonymous
scaffold01349	144086	cassava4.1_003882m	+	1	T	G	TTC	GTC	F	V	Nonsynonymous
scaffold06916	1346165	cassava4.1_003930m	+	2	A	C	TAT	TCT	Y	S	Nonsynonymous
scaffold06916	1346166	cassava4.1_003930m	+	3	T	A	TAT	TAA	Y	*	Nonsynonymous
scaffold11495	22217	cassava4.1_003951m	+	2	A	C	TAT	TCT	Y	S	Nonsynonymous
scaffold11495	22218	cassava4.1_003951m	+	3	T	A	TAT	TAA	Y	*	Nonsynonymous
scaffold03252	39060	cassava4.1_003954m	-	3	G	A	GCG	GCA	A	A	Synonymous
scaffold05848	168953	cassava4.1_003971m	+	2	C	T	GCC	GTC	A	V	Nonsynonymous
scaffold05848	168955	cassava4.1_003971m	+	1	G	A	GCC	ACC	A	T	Nonsynonymous
scaffold05848	168959	cassava4.1_003971m	+	2	C	T	GCC	GTC	A	V	Nonsynonymous
scaffold05848	168978	cassava4.1_003971m	+	3	G	A	AAG	AAA	K	K	Synonymous
scaffold04797	106523	cassava4.1_003990m	+	3	T	C	CAT	CAC	H	H	Synonymous
scaffold04797	106542	cassava4.1_003990m	+	1	C	T	CAA	TAA	Q	*	Nonsynonymous
scaffold04797	106543	cassava4.1_003990m	+	2	A	G	CAA	CGA	Q	R	Nonsynonymous
scaffold04797	106710	cassava4.1_003990m	+	2	A	C	AAT	ACT	N	T	Nonsynonymous
scaffold04797	106740	cassava4.1_003990m	+	2	G	T	CGT	CTT	R	L	Nonsynonymous
scaffold04797	106757	cassava4.1_003990m	+	1	C	G	CAA	GAA	Q	E	Nonsynonymous
scaffold04797	106763	cassava4.1_003990m	+	1	C	A	CTG	ATG	L	M	Nonsynonymous
scaffold04797	106764	cassava4.1_003990m	+	2	T	A	CTG	CAG	L	Q	Nonsynonymous
scaffold04797	106781	cassava4.1_003990m	+	1	G	T	GTT	TTT	V	F	Nonsynonymous
scaffold04797	106816	cassava4.1_003990m	+	3	T	A	GAT	GAA	D	E	Nonsynonymous
scaffold04797	106833	cassava4.1_003990m	+	2	T	C	TTT	TCT	F	S	Nonsynonymous
scaffold04797	106835	cassava4.1_003990m	+	1	G	T	GCT	TCT	A	S	Nonsynonymous
scaffold10689	759565	cassava4.1_003992m	+	3	A	G	GGA	GGG	G	G	Synonymous
scaffold08059	12415	cassava4.1_003996m	+	3	A	T	GCA	GCT	A	A	Synonymous
scaffold08059	12445	cassava4.1_003996m	+	3	T	C	ATT	ATC	I	I	Synonymous
scaffold08059	12451	cassava4.1_003996m	+	3	A	T	CAA	CAT	Q	H	Nonsynonymous
scaffold03693	30738	cassava4.1_004033m	+	3	A	T	CTA	CTT	L	L	Synonymous
scaffold03693	30758	cassava4.1_004033m	+	2	G	C	GGA	GCA	G	A	Nonsynonymous
scaffold00492	85323	cassava4.1_004039m	+	1	T	C	TCA	CCA	S	P	Nonsynonymous
scaffold00492	85379	cassava4.1_004039m	+	3	C	T	TTC	TTT	F	F	Synonymous
scaffold08265	2538062	cassava4.1_004043m	-	3	G	A	GCG	GCA	A	A	Synonymous
scaffold06656	205761	cassava4.1_004072m	-	1	A	G	AAG	GAG	K	E	Nonsynonymous
scaffold09501	50395	cassava4.1_004080m	+	1	C	T	CTT	TTT	L	F	Nonsynonymous
scaffold09501	50402	cassava4.1_004080m	+	2	A	T	AAC	ATC	N	I	Nonsynonymous
scaffold09501	50462	cassava4.1_004080m	+	2	C	T	ACT	ATT	T	I	Nonsynonymous
scaffold09501	50531	cassava4.1_004080m	+	2	A	C	TAT	TCT	Y	S	Nonsynonymous
scaffold09501	50554	cassava4.1_004080m	+	1	T	G	TAC	GAC	Y	D	Nonsynonymous
scaffold09501	50576	cassava4.1_004080m	+	2	G	A	GGC	GAC	G	D	Nonsynonymous
scaffold09501	50604	cassava4.1_004080m	+	3	C	G	GAC	GAG	D	E	Nonsynonymous
scaffold09501	50614	cassava4.1_004080m	+	1	G	C	GAC	CAC	D	H	Nonsynonymous
scaffold09501	50615	cassava4.1_004080m	+	2	A	C	GAC	GCC	D	A	Nonsynonymous
scaffold09501	50616	cassava4.1_004080m	+	3	C	A	GAC	GAA	D	E	Nonsynonymous
scaffold09501	50624	cassava4.1_004080m	+	2	A	G	GAC	GGC	D	G	Nonsynonymous
scaffold09501	50651	cassava4.1_004080m	+	2	A	C	GAT	GCT	D	A	Nonsynonymous
scaffold09501	50678	cassava4.1_004080m	+	2	A	T	CAG	CTG	Q	L	Nonsynonymous
scaffold09501	50683	cassava4.1_004080m	+	1	A	T	ATT	TTT	I	F	Nonsynonymous
scaffold09501	50774	cassava4.1_004080m	+	2	T	A	TTT	TAT	F	Y	Nonsynonymous
scaffold09501	50806	cassava4.1_004080m	+	1	T	A	TTT	ATT	F	I	Nonsynonymous
scaffold02827	3930	cassava4.1_004098m	-	2	T	C	TTA	TCA	L	S	Nonsynonymous
scaffold07519	108740	cassava4.1_004111m	-	3	T	A	GGT	GGA	G	G	Synonymous
scaffold10173	438267	cassava4.1_004135m	+	3	T	C	TTT	TTC	F	F	Synonymous
scaffold10173	438268	cassava4.1_004135m	+	1	A	G	AGA	GGA	R	G	Nonsynonymous
scaffold06916	1351005	cassava4.1_004154m	-	3	C	T	AGC	AGT	S	S	Synonymous
scaffold06916	1350989	cassava4.1_004154m	-	1	T	G	TTG	GTG	L	V	Nonsynonymous
scaffold06916	1350983	cassava4.1_004154m	-	1	A	G	AAA	GAA	K	E	Nonsynonymous
scaffold06916	1350935	cassava4.1_004154m	-	1	T	C	TGC	CGC	C	R	Nonsynonymous
scaffold06916	1350906	cassava4.1_004154m	-	3	G	A	CTG	CTA	L	L	Synonymous
scaffold03264	474337	cassava4.1_004161m	+	3	A	G	TCA	TCG	S	S	Synonymous
scaffold08799	705358	cassava4.1_004166m	+	3	C	T	TAC	TAT	Y	Y	Synonymous
scaffold03049	331282	cassava4.1_004182m	+	1	A	T	ACC	TCC	T	S	Nonsynonymous
scaffold02264	395308	cassava4.1_004187m	+	1	C	T	CTG	TTG	L	L	Synonymous
scaffold02264	395680	cassava4.1_004187m	+	2	G	A	AGT	AAT	S	N	Nonsynonymous
scaffold02264	395820	cassava4.1_004187m	+	3	G	A	AAG	AAA	K	K	Synonymous
scaffold02264	396003	cassava4.1_004187m	+	3	T	C	GTT	GTC	V	V	Synonymous
scaffold02264	396017	cassava4.1_004187m	+	2	C	T	CCC	CTC	P	L	Nonsynonymous
scaffold05230	88250	cassava4.1_004192m	+	1	G	A	GAT	AAT	D	N	Nonsynonymous
scaffold05230	88381	cassava4.1_004192m	+	3	C	T	GCC	GCT	A	A	Synonymous
scaffold05230	88414	cassava4.1_004192m	+	3	G	T	GAG	GAT	E	D	Nonsynonymous
scaffold03581	616929	cassava4.1_004207m	-	3	T	A	GTT	GTA	V	V	Synonymous
scaffold12585	11631	cassava4.1_004227m	+	3	T	C	GGT	GGC	G	G	Synonymous
scaffold12585	11918	cassava4.1_004227m	+	3	G	A	AAG	AAA	K	K	Synonymous
scaffold12585	12038	cassava4.1_004227m	+	3	G	A	GCG	GCA	A	A	Synonymous
scaffold04740	94502	cassava4.1_004231m	-	1	C	T	CCC	TCC	P	S	Nonsynonymous
scaffold04740	94500	cassava4.1_004231m	-	3	C	T	CCC	CCT	P	P	Synonymous
scaffold04740	94487	cassava4.1_004231m	-	1	C	T	CAT	TAT	H	Y	Nonsynonymous
scaffold04740	93018	cassava4.1_004231m	-	3	T	C	GAT	GAC	D	D	Synonymous
scaffold04740	89330	cassava4.1_004231m	-	3	A	G	ACA	ACG	T	T	Synonymous
scaffold04740	89306	cassava4.1_004231m	-	3	A	G	TCA	TCG	S	S	Synonymous
scaffold09260	219518	cassava4.1_004237m	-	1	T	A	TCC	ACC	S	T	Nonsynonymous
scaffold09260	219517	cassava4.1_004237m	-	2	C	A	TCC	TAC	S	Y	Nonsynonymous
scaffold09260	218388	cassava4.1_004237m	-	2	T	G	CTA	CGA	L	R	Nonsynonymous
scaffold04043	1520432	cassava4.1_004245m	+	1	T	A	TTT	ATT	F	I	Nonsynonymous
scaffold08359	2199630	cassava4.1_004252m	-	3	A	C	GGA	GGC	G	G	Synonymous
scaffold08799	630086	cassava4.1_004274m	-	3	G	T	CTG	CTT	L	L	Synonymous
scaffold03741	517905	cassava4.1_004277m	-	3	A	C	CCA	CCC	P	P	Synonymous
scaffold06715	278011	cassava4.1_004288m	-	2	G	C	AGG	ACG	R	T	Nonsynonymous
scaffold01127	379100	cassava4.1_004289m	+	3	T	C	GGT	GGC	G	G	Synonymous
scaffold04175	98272	cassava4.1_004292m	+	3	T	G	CCT	CCG	P	P	Synonymous
scaffold04175	98372	cassava4.1_004292m	+	1	T	A	TGT	AGT	C	S	Nonsynonymous
scaffold04175	98392	cassava4.1_004292m	+	3	G	A	GCG	GCA	A	A	Synonymous
scaffold04175	98434	cassava4.1_004292m	+	3	T	C	TCT	TCC	S	S	Synonymous
scaffold04175	98479	cassava4.1_004292m	+	3	C	G	AAC	AAG	N	K	Nonsynonymous
scaffold04175	98704	cassava4.1_004292m	+	3	G	A	GAG	GAA	E	E	Synonymous
scaffold04175	98836	cassava4.1_004292m	+	3	A	T	CGA	CGT	R	R	Synonymous
scaffold10173	363722	cassava4.1_004310m	-	3	G	T	CTG	CTT	L	L	Synonymous
scaffold01551	1128553	cassava4.1_004314m	-	1	T	C	TCC	CCC	S	P	Nonsynonymous
scaffold01551	1128287	cassava4.1_004314m	-	3	C	T	GTC	GTT	V	V	Synonymous
scaffold01551	1128194	cassava4.1_004314m	-	3	T	G	GTT	GTG	V	V	Synonymous
scaffold01551	1127344	cassava4.1_004314m	-	3	C	A	GCC	GCA	A	A	Synonymous
scaffold01551	1127343	cassava4.1_004314m	-	1	G	T	GTT	TTT	V	F	Nonsynonymous
scaffold01551	1124303	cassava4.1_004314m	-	1	C	A	CGA	AGA	R	R	Synonymous
scaffold04285	237854	cassava4.1_004315m	-	2	A	G	GAA	GGA	E	G	Nonsynonymous
scaffold04285	237842	cassava4.1_004315m	-	2	C	T	TCA	TTA	S	L	Nonsynonymous
scaffold04285	237841	cassava4.1_004315m	-	3	A	T	TCA	TCT	S	S	Synonymous
scaffold05875	1270873	cassava4.1_004326m	+	3	A	G	CAA	CAG	Q	Q	Synonymous
scaffold05875	1271130	cassava4.1_004326m	+	2	C	T	TCC	TTC	S	F	Nonsynonymous
scaffold05875	1274366	cassava4.1_004326m	+	3	T	C	TCT	TCC	S	S	Synonymous
scaffold06598	272975	cassava4.1_004331m	-	1	T	A	TCA	ACA	S	T	Nonsynonymous
scaffold03175	159847	cassava4.1_004350m	+	1	A	T	ATC	TTC	I	F	Nonsynonymous
scaffold03175	159849	cassava4.1_004350m	+	3	C	G	ATC	ATG	I	M	Nonsynonymous
scaffold11960	69749	cassava4.1_004358m	+	1	A	G	ATT	GTT	I	V	Nonsynonymous
scaffold11960	69750	cassava4.1_004358m	+	2	T	C	ATT	ACT	I	T	Nonsynonymous
scaffold06140	116525	cassava4.1_004359m	-	1	G	T	GTA	TTA	V	L	Nonsynonymous
scaffold06140	116126	cassava4.1_004359m	-	2	C	G	ACT	AGT	T	S	Nonsynonymous
scaffold03299	410898	cassava4.1_004362m	-	3	A	G	TCA	TCG	S	S	Synonymous
scaffold04285	300075	cassava4.1_004376m	-	2	T	C	ATG	ACG	M	T	Nonsynonymous
scaffold09870	255037	cassava4.1_004382m	+	2	T	C	ATG	ACG	M	T	Nonsynonymous
scaffold09870	255062	cassava4.1_004382m	+	3	G	C	TTG	TTC	L	F	Nonsynonymous
scaffold07470	158830	cassava4.1_004384m	-	3	A	C	TTA	TTC	L	F	Nonsynonymous
scaffold05782	58140	cassava4.1_004391m	-	3	T	A	CCT	CCA	P	P	Synonymous
scaffold03614	3322197	cassava4.1_004434m	+	2	T	C	ATA	ACA	I	T	Nonsynonymous
scaffold01551	102293	cassava4.1_004458m	-	3	C	T	CTC	CTT	L	L	Synonymous
scaffold01551	101386	cassava4.1_004458m	-	1	T	C	TTG	CTG	L	L	Synonymous
scaffold09881	6082	cassava4.1_004478m	-	1	A	T	AAT	TAT	N	Y	Nonsynonymous
scaffold09881	6050	cassava4.1_004478m	-	3	G	A	CTG	CTA	L	L	Synonymous
scaffold09881	6045	cassava4.1_004478m	-	2	C	T	ACT	ATT	T	I	Nonsynonymous
scaffold09881	6041	cassava4.1_004478m	-	3	T	C	GTT	GTC	V	V	Synonymous
scaffold09881	6035	cassava4.1_004478m	-	3	A	G	CAA	CAG	Q	Q	Synonymous
scaffold09881	6032	cassava4.1_004478m	-	3	A	G	CAA	CAG	Q	Q	Synonymous
scaffold09881	6026	cassava4.1_004478m	-	3	G	A	ACG	ACA	T	T	Synonymous
scaffold09881	6023	cassava4.1_004478m	-	3	A	T	GCA	GCT	A	A	Synonymous
scaffold09881	5893	cassava4.1_004478m	-	3	C	A	CTC	CTA	L	L	Synonymous
scaffold09881	5887	cassava4.1_004478m	-	3	C	G	GAC	GAG	D	E	Nonsynonymous
scaffold09881	5878	cassava4.1_004478m	-	3	T	C	TAT	TAC	Y	Y	Synonymous
scaffold09881	5876	cassava4.1_004478m	-	2	C	A	ACT	AAT	T	N	Nonsynonymous
scaffold09881	5866	cassava4.1_004478m	-	3	T	G	GTT	GTG	V	V	Synonymous
scaffold09881	5861	cassava4.1_004478m	-	2	T	C	ATT	ACT	I	T	Nonsynonymous
scaffold09881	5860	cassava4.1_004478m	-	3	T	C	ATT	ATC	I	I	Synonymous
scaffold09881	5839	cassava4.1_004478m	-	3	A	G	ATA	ATG	I	M	Nonsynonymous
scaffold09881	5827	cassava4.1_004478m	-	3	T	C	GTT	GTC	V	V	Synonymous
scaffold09881	5825	cassava4.1_004478m	-	2	C	A	ACC	AAC	T	N	Nonsynonymous
scaffold09881	5815	cassava4.1_004478m	-	3	C	T	TAC	TAT	Y	Y	Synonymous
scaffold09881	5809	cassava4.1_004478m	-	3	C	T	TAC	TAT	Y	Y	Synonymous
scaffold09881	5807	cassava4.1_004478m	-	2	G	A	AGT	AAT	S	N	Nonsynonymous
scaffold09881	5803	cassava4.1_004478m	-	3	A	G	GAA	GAG	E	E	Synonymous
scaffold09881	5780	cassava4.1_004478m	-	2	A	T	TAT	TTT	Y	F	Nonsynonymous
scaffold09881	5774	cassava4.1_004478m	-	2	A	G	AAG	AGG	K	R	Nonsynonymous
scaffold09881	5766	cassava4.1_004478m	-	1	A	T	ACG	TCG	T	S	Nonsynonymous
scaffold09881	5765	cassava4.1_004478m	-	2	C	T	ACG	ATG	T	M	Nonsynonymous
scaffold09881	5660	cassava4.1_004478m	-	3	T	A	ATT	ATA	I	I	Synonymous
scaffold09881	5657	cassava4.1_004478m	-	3	A	G	AAA	AAG	K	K	Synonymous
scaffold09881	5636	cassava4.1_004478m	-	3	G	T	GTG	GTT	V	V	Synonymous
scaffold09881	5635	cassava4.1_004478m	-	1	G	A	GGT	AGT	G	S	Nonsynonymous
scaffold09881	5634	cassava4.1_004478m	-	2	G	A	GGT	GAT	G	D	Nonsynonymous
scaffold09881	5621	cassava4.1_004478m	-	3	C	T	GTC	GTT	V	V	Synonymous
scaffold09881	5605	cassava4.1_004478m	-	1	A	C	AAG	CAG	K	Q	Nonsynonymous
scaffold09881	5594	cassava4.1_004478m	-	3	C	T	GTC	GTT	V	V	Synonymous
scaffold09881	5589	cassava4.1_004478m	-	2	T	C	GTA	GCA	V	A	Nonsynonymous
scaffold09881	5573	cassava4.1_004478m	-	3	T	C	CCT	CCC	P	P	Synonymous
scaffold09881	5552	cassava4.1_004478m	-	3	C	T	GAC	GAT	D	D	Synonymous
scaffold09881	5545	cassava4.1_004478m	-	1	C	T	CTA	TTA	L	L	Synonymous
scaffold09881	5540	cassava4.1_004478m	-	3	T	G	GCT	GCG	A	A	Synonymous
scaffold09881	5530	cassava4.1_004478m	-	1	T	C	TCT	CCT	S	P	Nonsynonymous
scaffold09881	5522	cassava4.1_004478m	-	3	T	A	GAT	GAA	D	E	Nonsynonymous
scaffold09881	5521	cassava4.1_004478m	-	1	C	G	CTT	GTT	L	V	Nonsynonymous
scaffold09881	5513	cassava4.1_004478m	-	3	T	C	TCT	TCC	S	S	Synonymous
scaffold09881	5510	cassava4.1_004478m	-	3	G	A	GTG	GTA	V	V	Synonymous
scaffold09881	5503	cassava4.1_004478m	-	1	A	T	AGG	TGG	R	W	Nonsynonymous
scaffold09881	5502	cassava4.1_004478m	-	2	G	T	AGG	ATG	R	M	Nonsynonymous
scaffold09881	5493	cassava4.1_004478m	-	2	A	C	GAG	GCG	E	A	Nonsynonymous
scaffold09881	5492	cassava4.1_004478m	-	3	G	T	GAG	GAT	E	D	Nonsynonymous
scaffold09881	5479	cassava4.1_004478m	-	1	G	C	GAA	CAA	E	Q	Nonsynonymous
scaffold09881	5470	cassava4.1_004478m	-	1	T	A	TCA	ACA	S	T	Nonsynonymous
scaffold09881	5468	cassava4.1_004478m	-	3	A	C	TCA	TCC	S	S	Synonymous
scaffold09881	5456	cassava4.1_004478m	-	3	A	G	GAA	GAG	E	E	Synonymous
scaffold09881	5453	cassava4.1_004478m	-	3	T	C	TCT	TCC	S	S	Synonymous
scaffold09881	5449	cassava4.1_004478m	-	1	T	C	TCC	CCC	S	P	Nonsynonymous
scaffold09881	5438	cassava4.1_004478m	-	3	C	T	ATC	ATT	I	I	Synonymous
scaffold09881	5433	cassava4.1_004478m	-	2	C	A	ACT	AAT	T	N	Nonsynonymous
scaffold09881	5418	cassava4.1_004478m	-	2	C	T	CCT	CTT	P	L	Nonsynonymous
scaffold09881	5410	cassava4.1_004478m	-	1	G	A	GGC	AGC	G	S	Nonsynonymous
scaffold09881	5408	cassava4.1_004478m	-	3	C	T	GGC	GGT	G	G	Synonymous
scaffold09881	5400	cassava4.1_004478m	-	2	C	T	ACA	ATA	T	I	Nonsynonymous
scaffold09881	5393	cassava4.1_004478m	-	3	C	T	AGC	AGT	S	S	Synonymous
scaffold06550	743394	cassava4.1_004501m	-	3	T	G	AAT	AAG	N	K	Nonsynonymous
scaffold06550	743064	cassava4.1_004501m	-	3	T	G	GCT	GCG	A	A	Synonymous
scaffold03823	52379	cassava4.1_004506m	+	3	G	C	GTG	GTC	V	V	Synonymous
scaffold02264	260860	cassava4.1_004511m	-	3	G	A	TCG	TCA	S	S	Synonymous
scaffold00363	43587	cassava4.1_004514m	+	2	G	A	TGT	TAT	C	Y	Nonsynonymous
scaffold02538	199873	cassava4.1_004523m	-	3	C	G	CTC	CTG	L	L	Synonymous
scaffold02538	199857	cassava4.1_004523m	-	1	C	T	CTG	TTG	L	L	Synonymous
scaffold02538	199818	cassava4.1_004523m	-	1	G	A	GGA	AGA	G	R	Nonsynonymous
scaffold03614	366693	cassava4.1_004531m	-	3	A	G	CCA	CCG	P	P	Synonymous
scaffold03614	366681	cassava4.1_004531m	-	3	A	G	ACA	ACG	T	T	Synonymous
scaffold03614	366633	cassava4.1_004531m	-	3	A	G	GAA	GAG	E	E	Synonymous
scaffold03614	366568	cassava4.1_004531m	-	2	G	A	CGG	CAG	R	Q	Nonsynonymous
scaffold02960	461816	cassava4.1_004543m	+	3	C	T	TTC	TTT	F	F	Synonymous
scaffold03614	3448755	cassava4.1_004545m	+	3	T	G	ACT	ACG	T	T	Synonymous
scaffold03750	595107	cassava4.1_004551m	+	1	C	T	CGT	TGT	R	C	Nonsynonymous
scaffold04355	58736	cassava4.1_004552m	+	3	G	A	GGG	GGA	G	G	Synonymous
scaffold04355	58749	cassava4.1_004552m	+	1	A	C	AGA	CGA	R	R	Synonymous
scaffold04355	58751	cassava4.1_004552m	+	3	A	G	AGA	AGG	R	R	Synonymous
scaffold04355	58760	cassava4.1_004552m	+	3	C	T	GCC	GCT	A	A	Synonymous
scaffold04355	58835	cassava4.1_004552m	+	3	C	T	GGC	GGT	G	G	Synonymous
scaffold04355	58874	cassava4.1_004552m	+	3	G	A	GAG	GAA	E	E	Synonymous
scaffold04355	58908	cassava4.1_004552m	+	1	A	G	ACA	GCA	T	A	Nonsynonymous
scaffold04355	58927	cassava4.1_004552m	+	2	A	G	AAA	AGA	K	R	Nonsynonymous
scaffold04355	58931	cassava4.1_004552m	+	3	C	T	TCC	TCT	S	S	Synonymous
scaffold04355	58934	cassava4.1_004552m	+	3	G	A	GCG	GCA	A	A	Synonymous
scaffold04355	58940	cassava4.1_004552m	+	3	T	C	GCT	GCC	A	A	Synonymous
scaffold04355	58960	cassava4.1_004552m	+	2	G	A	AGA	AAA	R	K	Nonsynonymous
scaffold04355	59006	cassava4.1_004552m	+	3	T	C	GCT	GCC	A	A	Synonymous
scaffold04355	59018	cassava4.1_004552m	+	3	G	T	CGG	CGT	R	R	Synonymous
scaffold04355	59033	cassava4.1_004552m	+	3	A	G	GGA	GGG	G	G	Synonymous
scaffold04355	59039	cassava4.1_004552m	+	3	T	C	TTT	TTC	F	F	Synonymous
scaffold04355	59051	cassava4.1_004552m	+	3	G	A	GGG	GGA	G	G	Synonymous
scaffold04355	59069	cassava4.1_004552m	+	3	C	T	CTC	CTT	L	L	Synonymous
scaffold04355	59081	cassava4.1_004552m	+	3	G	A	TTG	TTA	L	L	Synonymous
scaffold04355	59087	cassava4.1_004552m	+	3	C	T	AAC	AAT	N	N	Synonymous
scaffold04355	59096	cassava4.1_004552m	+	3	C	G	GCC	GCG	A	A	Synonymous
scaffold04355	59102	cassava4.1_004552m	+	3	C	T	GCC	GCT	A	A	Synonymous
scaffold04355	59132	cassava4.1_004552m	+	3	C	A	GTC	GTA	V	V	Synonymous
scaffold04355	59135	cassava4.1_004552m	+	3	T	C	GGT	GGC	G	G	Synonymous
scaffold04355	59180	cassava4.1_004552m	+	3	G	A	GAG	GAA	E	E	Synonymous
scaffold04355	59198	cassava4.1_004552m	+	3	C	A	GAC	GAA	D	E	Nonsynonymous
scaffold04355	59199	cassava4.1_004552m	+	1	C	G	CAA	GAA	Q	E	Nonsynonymous
scaffold04355	59205	cassava4.1_004552m	+	1	C	A	CTT	ATT	L	I	Nonsynonymous
scaffold04355	59208	cassava4.1_004552m	+	1	T	G	TCG	GCG	S	A	Nonsynonymous
scaffold04355	59210	cassava4.1_004552m	+	3	G	A	TCG	TCA	S	S	Synonymous
scaffold04355	59234	cassava4.1_004552m	+	3	C	T	TAC	TAT	Y	Y	Synonymous
scaffold04355	59246	cassava4.1_004552m	+	3	T	C	AAT	AAC	N	N	Synonymous
scaffold04355	59252	cassava4.1_004552m	+	3	A	G	CCA	CCG	P	P	Synonymous
scaffold04355	59255	cassava4.1_004552m	+	3	A	G	CCA	CCG	P	P	Synonymous
scaffold04355	59282	cassava4.1_004552m	+	3	G	T	ACG	ACT	T	T	Synonymous
scaffold04355	59306	cassava4.1_004552m	+	3	C	T	TTC	TTT	F	F	Synonymous
scaffold10609	109498	cassava4.1_004564m	+	2	T	C	GTG	GCG	V	A	Nonsynonymous
scaffold03823	46282	cassava4.1_004565m	+	1	A	T	ATT	TTT	I	F	Nonsynonymous
scaffold03823	47097	cassava4.1_004565m	+	3	T	C	GCT	GCC	A	A	Synonymous
scaffold08265	128171	cassava4.1_004586m	-	1	C	T	CCC	TCC	P	S	Nonsynonymous
scaffold08265	128003	cassava4.1_004586m	-	1	G	A	GTT	ATT	V	I	Nonsynonymous
scaffold03332	354844	cassava4.1_004587m	-	3	A	G	TCA	TCG	S	S	Synonymous
scaffold03264	207556	cassava4.1_004630m	-	1	A	G	ACC	GCC	T	A	Nonsynonymous
scaffold01551	3110759	cassava4.1_004639m	-	3	T	C	AAT	AAC	N	N	Synonymous
scaffold08291	7722	cassava4.1_004705m	-	3	A	G	GAA	GAG	E	E	Synonymous
scaffold08291	7721	cassava4.1_004705m	-	1	A	G	AAC	GAC	N	D	Nonsynonymous
scaffold08291	7629	cassava4.1_004705m	-	3	A	G	TTA	TTG	L	L	Synonymous
scaffold08291	7614	cassava4.1_004705m	-	3	T	C	GGT	GGC	G	G	Synonymous
scaffold10689	415525	cassava4.1_004718m	+	2	C	G	GCA	GGA	A	G	Nonsynonymous
scaffold10689	415802	cassava4.1_004718m	+	3	T	C	CGT	CGC	R	R	Synonymous
scaffold10689	415876	cassava4.1_004718m	+	2	G	A	AGA	AAA	R	K	Nonsynonymous
scaffold10689	416039	cassava4.1_004718m	+	3	C	T	AGC	AGT	S	S	Synonymous
scaffold03604	383139	cassava4.1_004726m	-	3	A	G	GGA	GGG	G	G	Synonymous
scaffold03581	97938	cassava4.1_004760m	-	2	A	G	CAA	CGA	Q	R	Nonsynonymous
scaffold06582	497743	cassava4.1_004773m	-	1	C	T	CTG	TTG	L	L	Synonymous
scaffold07313	32320	cassava4.1_004783m	+	2	A	G	AAG	AGG	K	R	Nonsynonymous
scaffold07313	32618	cassava4.1_004783m	+	1	C	T	CTT	TTT	L	F	Nonsynonymous
scaffold10689	157416	cassava4.1_004786m	+	1	T	C	TTA	CTA	L	L	Synonymous
scaffold06853	52159	cassava4.1_004791m	-	3	A	T	GTA	GTT	V	V	Synonymous
scaffold06871	614430	cassava4.1_004800m	+	3	T	C	GAT	GAC	D	D	Synonymous
scaffold06550	121902	cassava4.1_004819m	-	3	G	A	GAG	GAA	E	E	Synonymous
scaffold09501	200158	cassava4.1_004824m	-	3	T	C	TGT	TGC	C	C	Synonymous
scaffold09501	200123	cassava4.1_004824m	-	2	T	G	CTT	CGT	L	R	Nonsynonymous
scaffold04457	981399	cassava4.1_004853m	-	3	A	G	ACA	ACG	T	T	Synonymous
scaffold12794	1279744	cassava4.1_004854m	-	1	G	A	GGT	AGT	G	S	Nonsynonymous
scaffold12946	533866	cassava4.1_004862m	+	3	C	T	GCC	GCT	A	A	Synonymous
scaffold12946	533913	cassava4.1_004862m	+	2	T	C	ATA	ACA	I	T	Nonsynonymous
scaffold12946	533923	cassava4.1_004862m	+	3	G	A	ATG	ATA	M	I	Nonsynonymous
scaffold05875	598727	cassava4.1_004864m	+	1	T	G	TCA	GCA	S	A	Nonsynonymous
scaffold05815	348457	cassava4.1_004869m	+	3	G	A	GCG	GCA	A	A	Synonymous
scaffold04175	280922	cassava4.1_004877m	-	3	A	C	ACA	ACC	T	T	Synonymous
scaffold09410	94125	cassava4.1_004889m	-	3	C	T	AGC	AGT	S	S	Synonymous
scaffold02943	620782	cassava4.1_004909m	-	3	A	C	TCA	TCC	S	S	Synonymous
scaffold06708	346346	cassava4.1_004921m	-	3	A	T	GCA	GCT	A	A	Synonymous
scaffold06708	346273	cassava4.1_004921m	-	1	G	A	GAG	AAG	E	K	Nonsynonymous
scaffold08030	49542	cassava4.1_004970m	+	1	A	C	AGA	CGA	R	R	Synonymous
scaffold08030	49551	cassava4.1_004970m	+	1	A	G	ACA	GCA	T	A	Nonsynonymous
scaffold09683	233825	cassava4.1_004981m	-	3	T	G	CGT	CGG	R	R	Synonymous
scaffold09492	31516	cassava4.1_004988m	+	3	T	A	GAT	GAA	D	E	Nonsynonymous
scaffold09492	31517	cassava4.1_004988m	+	1	T	A	TTC	ATC	F	I	Nonsynonymous
scaffold09492	31526	cassava4.1_004988m	+	1	T	G	TTT	GTT	F	V	Nonsynonymous
scaffold09492	31537	cassava4.1_004988m	+	3	T	C	TAT	TAC	Y	Y	Synonymous
scaffold09492	31544	cassava4.1_004988m	+	1	A	G	ACT	GCT	T	A	Nonsynonymous
scaffold09492	31556	cassava4.1_004988m	+	1	T	A	TTA	ATA	L	I	Nonsynonymous
scaffold09492	31564	cassava4.1_004988m	+	3	A	G	AAA	AAG	K	K	Synonymous
scaffold09492	31567	cassava4.1_004988m	+	3	T	C	ACT	ACC	T	T	Synonymous
scaffold09492	31591	cassava4.1_004988m	+	3	A	T	CAA	CAT	Q	H	Nonsynonymous
scaffold09492	31598	cassava4.1_004988m	+	1	G	A	GCA	ACA	A	T	Nonsynonymous
scaffold09492	31603	cassava4.1_004988m	+	3	A	T	GCA	GCT	A	A	Synonymous
scaffold09492	31629	cassava4.1_004988m	+	2	T	A	CTT	CAT	L	H	Nonsynonymous
scaffold09492	31631	cassava4.1_004988m	+	1	G	A	GTT	ATT	V	I	Nonsynonymous
scaffold09492	31640	cassava4.1_004988m	+	1	A	G	AGA	GGA	R	G	Nonsynonymous
scaffold09492	31667	cassava4.1_004988m	+	1	T	C	TAT	CAT	Y	H	Nonsynonymous
scaffold09492	31668	cassava4.1_004988m	+	2	A	C	TAT	TCT	Y	S	Nonsynonymous
scaffold09492	31678	cassava4.1_004988m	+	3	G	A	CTG	CTA	L	L	Synonymous
scaffold09492	31683	cassava4.1_004988m	+	2	C	T	GCA	GTA	A	V	Nonsynonymous
scaffold09492	31684	cassava4.1_004988m	+	3	A	G	GCA	GCG	A	A	Synonymous
scaffold09492	31693	cassava4.1_004988m	+	3	T	C	GTT	GTC	V	V	Synonymous
scaffold09492	31701	cassava4.1_004988m	+	2	G	C	GGT	GCT	G	A	Nonsynonymous
scaffold09492	31704	cassava4.1_004988m	+	2	G	C	TGT	TCT	C	S	Nonsynonymous
scaffold09492	31711	cassava4.1_004988m	+	3	G	A	GCG	GCA	A	A	Synonymous
scaffold09492	34178	cassava4.1_004988m	+	2	T	C	GTA	GCA	V	A	Nonsynonymous
scaffold09492	34197	cassava4.1_004988m	+	3	T	C	AGT	AGC	S	S	Synonymous
scaffold09492	34215	cassava4.1_004988m	+	3	G	T	GTG	GTT	V	V	Synonymous
scaffold09492	34221	cassava4.1_004988m	+	3	C	T	CCC	CCT	P	P	Synonymous
scaffold09492	34224	cassava4.1_004988m	+	3	A	T	CAA	CAT	Q	H	Nonsynonymous
scaffold09492	34231	cassava4.1_004988m	+	1	T	G	TAT	GAT	Y	D	Nonsynonymous
scaffold09492	34235	cassava4.1_004988m	+	2	G	A	GGT	GAT	G	D	Nonsynonymous
scaffold09492	34242	cassava4.1_004988m	+	3	A	T	GTA	GTT	V	V	Synonymous
scaffold09492	34244	cassava4.1_004988m	+	2	G	C	GGG	GCG	G	A	Nonsynonymous
scaffold09492	34258	cassava4.1_004988m	+	1	C	G	CCT	GCT	P	A	Nonsynonymous
scaffold09492	34259	cassava4.1_004988m	+	2	C	G	CCT	CGT	P	R	Nonsynonymous
scaffold09492	34270	cassava4.1_004988m	+	1	A	G	ACC	GCC	T	A	Nonsynonymous
scaffold09492	34271	cassava4.1_004988m	+	2	C	T	ACC	ATC	T	I	Nonsynonymous
scaffold09492	34277	cassava4.1_004988m	+	2	G	A	GGA	GAA	G	E	Nonsynonymous
scaffold09492	34433	cassava4.1_004988m	+	1	A	C	ATT	CTT	I	L	Nonsynonymous
scaffold09492	34441	cassava4.1_004988m	+	3	A	G	GGA	GGG	G	G	Synonymous
scaffold09492	34465	cassava4.1_004988m	+	3	C	T	GAC	GAT	D	D	Synonymous
scaffold00847	2205856	cassava4.1_004991m	-	1	C	T	CCC	TCC	P	S	Nonsynonymous
scaffold00847	2205681	cassava4.1_004991m	-	2	G	A	GGT	GAT	G	D	Nonsynonymous
scaffold01106	102794	cassava4.1_005001m	-	3	C	A	CGC	CGA	R	R	Synonymous
scaffold12262	36465	cassava4.1_005014m	+	2	C	A	ACT	AAT	T	N	Nonsynonymous
scaffold12262	36805	cassava4.1_005014m	+	3	G	A	AAG	AAA	K	K	Synonymous
scaffold03246	43070	cassava4.1_005028m	-	3	G	T	CGG	CGT	R	R	Synonymous
scaffold03246	43069	cassava4.1_005028m	-	1	A	G	ATA	GTA	I	V	Nonsynonymous
scaffold03246	42951	cassava4.1_005028m	-	2	A	C	GAC	GCC	D	A	Nonsynonymous
scaffold03246	42945	cassava4.1_005028m	-	2	C	T	ACG	ATG	T	M	Nonsynonymous
scaffold03246	42928	cassava4.1_005028m	-	1	C	A	CAA	AAA	Q	K	Nonsynonymous
scaffold06890	244302	cassava4.1_005033m	+	3	T	C	CAT	CAC	H	H	Synonymous
scaffold06890	244321	cassava4.1_005033m	+	1	C	T	CAG	TAG	Q	*	Nonsynonymous
scaffold06890	244322	cassava4.1_005033m	+	2	A	G	CAG	CGG	Q	R	Nonsynonymous
scaffold06890	245422	cassava4.1_005033m	+	2	A	C	AAT	ACT	N	T	Nonsynonymous
scaffold06890	245452	cassava4.1_005033m	+	2	G	T	GGG	GTG	G	V	Nonsynonymous
scaffold06890	245469	cassava4.1_005033m	+	1	C	G	CAA	GAA	Q	E	Nonsynonymous
scaffold06890	245475	cassava4.1_005033m	+	1	C	A	CTG	ATG	L	M	Nonsynonymous
scaffold06890	245476	cassava4.1_005033m	+	2	T	A	CTG	CAG	L	Q	Nonsynonymous
scaffold06890	245493	cassava4.1_005033m	+	1	G	T	GTT	TTT	V	F	Nonsynonymous
scaffold06890	245528	cassava4.1_005033m	+	3	T	A	GAT	GAA	D	E	Nonsynonymous
scaffold06890	245545	cassava4.1_005033m	+	2	T	C	TTT	TCT	F	S	Nonsynonymous
scaffold06890	245547	cassava4.1_005033m	+	1	G	T	GCT	TCT	A	S	Nonsynonymous
scaffold10689	695392	cassava4.1_005038m	-	1	A	G	AAG	GAG	K	E	Nonsynonymous
scaffold10689	695388	cassava4.1_005038m	-	2	T	G	CTC	CGC	L	R	Nonsynonymous
scaffold04285	285205	cassava4.1_005040m	-	3	T	C	CAT	CAC	H	H	Synonymous
scaffold04285	285181	cassava4.1_005040m	-	3	A	G	TTA	TTG	L	L	Synonymous
scaffold04285	281079	cassava4.1_005040m	-	3	A	G	CAA	CAG	Q	Q	Synonymous
scaffold08801	195998	cassava4.1_005042m	-	3	G	T	TCG	TCT	S	S	Synonymous
scaffold08801	180863	cassava4.1_005042m	-	3	T	C	GGT	GGC	G	G	Synonymous
scaffold11495	842384	cassava4.1_005049m	+	3	G	A	CAG	CAA	Q	Q	Synonymous
scaffold11495	842644	cassava4.1_005049m	+	2	A	G	CAC	CGC	H	R	Nonsynonymous
scaffold04374	44151	cassava4.1_005053m	+	3	C	T	TTC	TTT	F	F	Synonymous
scaffold04374	44359	cassava4.1_005053m	+	1	A	C	ATA	CTA	I	L	Nonsynonymous
scaffold08265	859648	cassava4.1_005079m	+	3	A	G	CCA	CCG	P	P	Synonymous
scaffold08265	859665	cassava4.1_005079m	+	2	G	A	AGG	AAG	R	K	Nonsynonymous
scaffold08265	859703	cassava4.1_005079m	+	1	G	T	GCA	TCA	A	S	Nonsynonymous
scaffold08265	859717	cassava4.1_005079m	+	3	T	A	ACT	ACA	T	T	Synonymous
scaffold08265	2512020	cassava4.1_005081m	+	1	A	G	AGC	GGC	S	G	Nonsynonymous
scaffold08265	2512317	cassava4.1_005081m	+	3	C	T	TAC	TAT	Y	Y	Synonymous
scaffold03614	2431275	cassava4.1_005091m	-	3	A	G	GTA	GTG	V	V	Synonymous
scaffold03614	2431268	cassava4.1_005091m	-	1	T	C	TTG	CTG	L	L	Synonymous
scaffold03614	2431251	cassava4.1_005091m	-	3	G	A	TTG	TTA	L	L	Synonymous
scaffold03614	2431248	cassava4.1_005091m	-	3	G	A	CAG	CAA	Q	Q	Synonymous
scaffold03614	2431247	cassava4.1_005091m	-	1	C	T	CTG	TTG	L	L	Synonymous
scaffold03614	2431230	cassava4.1_005091m	-	3	C	T	CCC	CCT	P	P	Synonymous
scaffold03614	2431226	cassava4.1_005091m	-	1	G	T	GCA	TCA	A	S	Nonsynonymous
scaffold03614	2431224	cassava4.1_005091m	-	3	A	C	GCA	GCC	A	A	Synonymous
scaffold03614	2431209	cassava4.1_005091m	-	3	A	G	CCA	CCG	P	P	Synonymous
scaffold03614	2431200	cassava4.1_005091m	-	3	G	A	GCG	GCA	A	A	Synonymous
scaffold03614	2431191	cassava4.1_005091m	-	3	C	T	CTC	CTT	L	L	Synonymous
scaffold03614	2431176	cassava4.1_005091m	-	3	T	C	CTT	CTC	L	L	Synonymous
scaffold03614	2428878	cassava4.1_005091m	-	2	C	T	GCT	GTT	A	V	Nonsynonymous
scaffold11495	183187	cassava4.1_005108m	+	1	G	C	GAT	CAT	D	H	Nonsynonymous
scaffold12759	110199	cassava4.1_005110m	-	3	T	A	CTT	CTA	L	L	Synonymous
scaffold12759	110019	cassava4.1_005110m	-	3	C	G	GAC	GAG	D	E	Nonsynonymous
scaffold12759	109998	cassava4.1_005110m	-	3	G	T	ACG	ACT	T	T	Synonymous
scaffold12759	109962	cassava4.1_005110m	-	3	T	A	GGT	GGA	G	G	Synonymous
scaffold05280	369633	cassava4.1_005119m	+	3	T	A	ACT	ACA	T	T	Synonymous
scaffold07902	172954	cassava4.1_005125m	-	3	C	G	TCC	TCG	S	S	Synonymous
scaffold01701	710928	cassava4.1_005136m	+	3	A	G	ACA	ACG	T	T	Synonymous
scaffold01701	710962	cassava4.1_005136m	+	1	A	G	AGC	GGC	S	G	Nonsynonymous
scaffold05979	295470	cassava4.1_005149m	-	2	G	A	GGA	GAA	G	E	Nonsynonymous
scaffold05005	42181	cassava4.1_005155m	-	3	T	G	ATT	ATG	I	M	Nonsynonymous
scaffold05005	42155	cassava4.1_005155m	-	2	G	T	AGA	ATA	R	I	Nonsynonymous
scaffold05005	42153	cassava4.1_005155m	-	1	C	T	CTA	TTA	L	L	Synonymous
scaffold07012	435031	cassava4.1_005164m	+	3	G	C	GGG	GGC	G	G	Synonymous
scaffold07012	436679	cassava4.1_005164m	+	2	C	T	ACT	ATT	T	I	Nonsynonymous
scaffold07012	437130	cassava4.1_005164m	+	3	G	T	GGG	GGT	G	G	Synonymous
scaffold06683	20709	cassava4.1_005168m	+	1	G	A	GAT	AAT	D	N	Nonsynonymous
scaffold06683	40110	cassava4.1_005175m	+	1	G	A	GAT	AAT	D	N	Nonsynonymous
scaffold10899	99140	cassava4.1_005204m	+	1	A	G	AAA	GAA	K	E	Nonsynonymous
scaffold10899	99482	cassava4.1_005204m	+	1	T	A	TCT	ACT	S	T	Nonsynonymous
scaffold10899	99490	cassava4.1_005204m	+	3	A	T	GCA	GCT	A	A	Synonymous
scaffold07027	549649	cassava4.1_005209m	+	3	A	T	GCA	GCT	A	A	Synonymous
scaffold07027	549709	cassava4.1_005209m	+	3	C	T	TGC	TGT	C	C	Synonymous
scaffold07027	549713	cassava4.1_005209m	+	1	C	T	CTA	TTA	L	L	Synonymous
scaffold07027	549721	cassava4.1_005209m	+	3	T	C	ACT	ACC	T	T	Synonymous
scaffold07027	549734	cassava4.1_005209m	+	1	G	T	GCC	TCC	A	S	Nonsynonymous
scaffold08799	15604	cassava4.1_005218m	-	3	C	T	GGC	GGT	G	G	Synonymous
scaffold01551	1464361	cassava4.1_005233m	-	3	A	C	CCA	CCC	P	P	Synonymous
scaffold09365	150785	cassava4.1_005239m	-	3	A	T	TTA	TTT	L	F	Nonsynonymous
scaffold12794	1071296	cassava4.1_005257m	+	2	A	C	CAT	CCT	H	P	Nonsynonymous
scaffold12794	1071542	cassava4.1_005257m	+	3	A	G	ACA	ACG	T	T	Synonymous
scaffold12794	1072352	cassava4.1_005257m	+	2	C	G	ACT	AGT	T	S	Nonsynonymous
scaffold12794	1076237	cassava4.1_005257m	+	3	T	C	CTT	CTC	L	L	Synonymous
scaffold10504	219531	cassava4.1_005265m	+	3	T	G	ATT	ATG	I	M	Nonsynonymous
scaffold11948	12142	cassava4.1_005270m	-	3	C	T	ATC	ATT	I	I	Synonymous
scaffold11948	11824	cassava4.1_005270m	-	3	C	T	CAC	CAT	H	H	Synonymous
scaffold11948	11622	cassava4.1_005270m	-	1	A	G	ATG	GTG	M	V	Nonsynonymous
scaffold11948	11620	cassava4.1_005270m	-	3	G	A	ATG	ATA	M	I	Nonsynonymous
scaffold11948	11611	cassava4.1_005270m	-	3	T	A	GTT	GTA	V	V	Synonymous
scaffold08799	148339	cassava4.1_005272m	+	1	C	T	CCA	TCA	P	S	Nonsynonymous
scaffold08799	148347	cassava4.1_005272m	+	3	T	C	CTT	CTC	L	L	Synonymous
scaffold08799	148855	cassava4.1_005272m	+	3	C	T	ACC	ACT	T	T	Synonymous
scaffold08799	148858	cassava4.1_005272m	+	3	C	T	TGC	TGT	C	C	Synonymous
scaffold08799	148861	cassava4.1_005272m	+	3	A	G	GAA	GAG	E	E	Synonymous
scaffold08799	148870	cassava4.1_005272m	+	3	G	T	GTG	GTT	V	V	Synonymous
scaffold08799	148877	cassava4.1_005272m	+	1	C	A	CGG	AGG	R	R	Synonymous
scaffold08799	148885	cassava4.1_005272m	+	3	A	T	GCA	GCT	A	A	Synonymous
scaffold08799	148891	cassava4.1_005272m	+	3	G	A	AAG	AAA	K	K	Synonymous
scaffold08799	148894	cassava4.1_005272m	+	3	C	T	GTC	GTT	V	V	Synonymous
scaffold08799	148906	cassava4.1_005272m	+	3	G	A	GAG	GAA	E	E	Synonymous
scaffold08799	148913	cassava4.1_005272m	+	1	C	T	CTG	TTG	L	L	Synonymous
scaffold08799	148922	cassava4.1_005272m	+	1	T	C	TTA	CTA	L	L	Synonymous
scaffold08799	148931	cassava4.1_005272m	+	1	A	G	ACC	GCC	T	A	Nonsynonymous
scaffold08799	148932	cassava4.1_005272m	+	2	C	T	ACC	ATC	T	I	Nonsynonymous
scaffold08799	148936	cassava4.1_005272m	+	3	T	C	CAT	CAC	H	H	Synonymous
scaffold12455	567456	cassava4.1_005273m	-	2	A	T	TAA	TTA	*	L	Nonsynonymous
scaffold12455	567455	cassava4.1_005273m	-	3	A	T	TAA	TAT	*	Y	Nonsynonymous
scaffold04083	383489	cassava4.1_005279m	+	2	G	A	GGA	GAA	G	E	Nonsynonymous
scaffold06914	1413802	cassava4.1_005282m	+	3	C	T	CAC	CAT	H	H	Synonymous
scaffold04175	274505	cassava4.1_005285m	-	1	A	C	ATT	CTT	I	L	Nonsynonymous
scaffold04175	273757	cassava4.1_005285m	-	2	G	T	GGG	GTG	G	V	Nonsynonymous
scaffold04175	271016	cassava4.1_005285m	-	3	C	T	GGC	GGT	G	G	Synonymous
scaffold04175	270806	cassava4.1_005285m	-	3	A	T	CAA	CAT	Q	H	Nonsynonymous
scaffold12118	323849	cassava4.1_005293m	-	3	T	C	AAT	AAC	N	N	Synonymous
scaffold12118	323588	cassava4.1_005293m	-	3	C	T	ATC	ATT	I	I	Synonymous
scaffold12118	321958	cassava4.1_005293m	-	1	G	T	GTG	TTG	V	L	Nonsynonymous
scaffold12118	321773	cassava4.1_005293m	-	3	T	C	ATT	ATC	I	I	Synonymous
scaffold01701	175802	cassava4.1_005297m	-	1	C	A	CAG	AAG	Q	K	Nonsynonymous
scaffold10797	220461	cassava4.1_005305m	+	1	T	C	TTG	CTG	L	L	Synonymous
scaffold10797	220517	cassava4.1_005305m	+	3	C	T	ATC	ATT	I	I	Synonymous
scaffold10797	220545	cassava4.1_005305m	+	1	T	C	TAT	CAT	Y	H	Nonsynonymous
scaffold10797	220553	cassava4.1_005305m	+	3	C	A	TTC	TTA	F	L	Nonsynonymous
scaffold03299	99467	cassava4.1_005310m	-	3	C	T	GAC	GAT	D	D	Synonymous
scaffold07035	713119	cassava4.1_005312m	-	1	T	G	TCC	GCC	S	A	Nonsynonymous
scaffold08265	2717805	cassava4.1_005317m	+	3	T	G	AAT	AAG	N	K	Nonsynonymous
scaffold08265	2721662	cassava4.1_005317m	+	3	T	C	GCT	GCC	A	A	Synonymous
scaffold08265	2722042	cassava4.1_005317m	+	3	T	C	ACT	ACC	T	T	Synonymous
scaffold05280	751525	cassava4.1_005320m	-	2	C	A	GCC	GAC	A	D	Nonsynonymous
scaffold05280	751425	cassava4.1_005320m	-	3	C	A	ACC	ACA	T	T	Synonymous
scaffold04681	402346	cassava4.1_005329m	-	1	T	C	TCT	CCT	S	P	Nonsynonymous
scaffold04681	402293	cassava4.1_005329m	-	3	A	G	AGA	AGG	R	R	Synonymous
scaffold03614	3458226	cassava4.1_005332m	+	1	C	T	CGT	TGT	R	C	Nonsynonymous
scaffold03614	3458227	cassava4.1_005332m	+	2	G	C	CGT	CCT	R	P	Nonsynonymous
scaffold03614	3458597	cassava4.1_005332m	+	3	C	G	GGC	GGG	G	G	Synonymous
scaffold02421	968786	cassava4.1_005333m	+	3	T	C	AGT	AGC	S	S	Synonymous
scaffold02421	968808	cassava4.1_005333m	+	1	G	A	GAG	AAG	E	K	Nonsynonymous
scaffold02421	968837	cassava4.1_005333m	+	3	C	T	TAC	TAT	Y	Y	Synonymous
scaffold02305	18797	cassava4.1_005338m	-	1	T	G	TCA	GCA	S	A	Nonsynonymous
scaffold02305	16688	cassava4.1_005338m	-	3	T	C	TTT	TTC	F	F	Synonymous
scaffold02305	16670	cassava4.1_005338m	-	3	C	T	ATC	ATT	I	I	Synonymous
scaffold02305	14902	cassava4.1_005338m	-	1	A	G	ATA	GTA	I	V	Nonsynonymous
scaffold02305	14873	cassava4.1_005338m	-	3	G	A	CGG	CGA	R	R	Synonymous
scaffold02305	14864	cassava4.1_005338m	-	3	A	G	ACA	ACG	T	T	Synonymous
scaffold02305	14517	cassava4.1_005338m	-	3	C	G	ACC	ACG	T	T	Synonymous
scaffold04075	9170	cassava4.1_005345m	-	3	C	T	TAC	TAT	Y	Y	Synonymous
scaffold04075	9076	cassava4.1_005345m	-	1	T	C	TTA	CTA	L	L	Synonymous
scaffold04075	9039	cassava4.1_005345m	-	2	C	G	GCC	GGC	A	G	Nonsynonymous
scaffold06775	45798	cassava4.1_005348m	-	1	G	A	GAA	AAA	E	K	Nonsynonymous
scaffold06775	45291	cassava4.1_005348m	-	1	G	A	GTT	ATT	V	I	Nonsynonymous
scaffold06775	45214	cassava4.1_005348m	-	3	G	C	ATG	ATC	M	I	Nonsynonymous
scaffold06775	44863	cassava4.1_005348m	-	3	T	C	AAT	AAC	N	N	Synonymous
scaffold06775	43465	cassava4.1_005348m	-	3	T	A	AGT	AGA	S	R	Nonsynonymous
scaffold06775	43448	cassava4.1_005348m	-	2	T	C	GTG	GCG	V	A	Nonsynonymous
scaffold06775	43411	cassava4.1_005348m	-	3	T	G	CTT	CTG	L	L	Synonymous
scaffold06775	43410	cassava4.1_005348m	-	1	C	A	CTG	ATG	L	M	Nonsynonymous
scaffold06775	43306	cassava4.1_005348m	-	3	T	C	AAT	AAC	N	N	Synonymous
scaffold06775	43297	cassava4.1_005348m	-	3	T	C	GAT	GAC	D	D	Synonymous
scaffold06775	43266	cassava4.1_005348m	-	1	T	C	TTG	CTG	L	L	Synonymous
scaffold06775	43257	cassava4.1_005348m	-	1	G	A	GAC	AAC	D	N	Nonsynonymous
scaffold06775	43171	cassava4.1_005348m	-	3	A	T	CCA	CCT	P	P	Synonymous
scaffold06775	43086	cassava4.1_005348m	-	1	C	T	CTA	TTA	L	L	Synonymous
scaffold06512	1968516	cassava4.1_005377m	+	3	A	T	TCA	TCT	S	S	Synonymous
scaffold06683	13436	cassava4.1_005394m	-	1	G	A	GAT	AAT	D	N	Nonsynonymous
scaffold03363	168861	cassava4.1_005403m	-	3	A	G	CCA	CCG	P	P	Synonymous
scaffold03741	748860	cassava4.1_005410m	+	1	G	A	GTC	ATC	V	I	Nonsynonymous
scaffold03741	748869	cassava4.1_005410m	+	1	G	T	GCC	TCC	A	S	Nonsynonymous
scaffold03741	753290	cassava4.1_005410m	+	3	T	A	CCT	CCA	P	P	Synonymous
scaffold03741	753297	cassava4.1_005410m	+	1	G	A	GAT	AAT	D	N	Nonsynonymous
scaffold03741	753333	cassava4.1_005410m	+	1	G	A	GCT	ACT	A	T	Nonsynonymous
scaffold03741	753523	cassava4.1_005410m	+	3	A	C	GTA	GTC	V	V	Synonymous
scaffold03741	753571	cassava4.1_005410m	+	3	G	A	GGG	GGA	G	G	Synonymous
scaffold06609	337071	cassava4.1_005434m	-	3	T	C	CTT	CTC	L	L	Synonymous
scaffold06609	337020	cassava4.1_005434m	-	3	C	T	GCC	GCT	A	A	Synonymous
scaffold06609	336844	cassava4.1_005434m	-	2	C	T	ACG	ATG	T	M	Nonsynonymous
scaffold06609	336759	cassava4.1_005434m	-	3	C	G	CTC	CTG	L	L	Synonymous
scaffold02658	891953	cassava4.1_005477m	-	3	T	C	AGT	AGC	S	S	Synonymous
scaffold03542	517836	cassava4.1_005479m	+	2	C	T	ACT	ATT	T	I	Nonsynonymous
scaffold03542	517858	cassava4.1_005479m	+	3	G	C	GAG	GAC	E	D	Nonsynonymous
scaffold03542	517859	cassava4.1_005479m	+	1	G	C	GTG	CTG	V	L	Nonsynonymous
scaffold03542	517891	cassava4.1_005479m	+	3	A	T	ATA	ATT	I	I	Synonymous
scaffold03542	518030	cassava4.1_005479m	+	1	G	T	GTG	TTG	V	L	Nonsynonymous
scaffold03542	518099	cassava4.1_005479m	+	1	A	G	AAC	GAC	N	D	Nonsynonymous
scaffold03542	518101	cassava4.1_005479m	+	3	C	G	AAC	AAG	N	K	Nonsynonymous
scaffold03542	518138	cassava4.1_005479m	+	1	G	A	GTG	ATG	V	M	Nonsynonymous
scaffold07894	241508	cassava4.1_005485m	-	3	C	T	GAC	GAT	D	D	Synonymous
scaffold07894	241427	cassava4.1_005485m	-	3	T	G	TCT	TCG	S	S	Synonymous
scaffold07894	239443	cassava4.1_005485m	-	3	G	A	GCG	GCA	A	A	Synonymous
scaffold10878	576352	cassava4.1_005512m	-	2	G	A	AGC	AAC	S	N	Nonsynonymous
scaffold10878	576350	cassava4.1_005512m	-	1	T	A	TGC	AGC	C	S	Nonsynonymous
scaffold10878	576341	cassava4.1_005512m	-	1	G	A	GGA	AGA	G	R	Nonsynonymous
scaffold10878	576336	cassava4.1_005512m	-	3	G	A	ACG	ACA	T	T	Synonymous
scaffold10878	576320	cassava4.1_005512m	-	1	A	G	ATT	GTT	I	V	Nonsynonymous
scaffold10878	576275	cassava4.1_005512m	-	1	G	A	GGT	AGT	G	S	Nonsynonymous
scaffold10878	576230	cassava4.1_005512m	-	1	C	G	CAT	GAT	H	D	Nonsynonymous
scaffold10878	576132	cassava4.1_005512m	-	3	C	A	AAC	AAA	N	K	Nonsynonymous
scaffold10878	576130	cassava4.1_005512m	-	2	G	A	AGC	AAC	S	N	Nonsynonymous
scaffold10878	574921	cassava4.1_005512m	-	3	G	A	ATG	ATA	M	I	Nonsynonymous
scaffold10878	574870	cassava4.1_005512m	-	3	T	C	GAT	GAC	D	D	Synonymous
scaffold10878	570745	cassava4.1_005512m	-	2	G	A	CGA	CAA	R	Q	Nonsynonymous
scaffold06701	389336	cassava4.1_005536m	+	3	A	T	GTA	GTT	V	V	Synonymous
scaffold06701	389475	cassava4.1_005536m	+	1	G	T	GTA	TTA	V	L	Nonsynonymous
scaffold06701	389750	cassava4.1_005536m	+	3	T	A	CTT	CTA	L	L	Synonymous
scaffold06701	389786	cassava4.1_005536m	+	3	A	G	TCA	TCG	S	S	Synonymous
scaffold06916	1107767	cassava4.1_005538m	+	1	T	C	TCA	CCA	S	P	Nonsynonymous
scaffold01127	360798	cassava4.1_005548m	+	3	A	T	GTA	GTT	V	V	Synonymous
scaffold01127	360937	cassava4.1_005548m	+	1	G	T	GTA	TTA	V	L	Nonsynonymous
scaffold01127	361212	cassava4.1_005548m	+	3	T	A	CTT	CTA	L	L	Synonymous
scaffold01127	361248	cassava4.1_005548m	+	3	A	G	TCA	TCG	S	S	Synonymous
scaffold02354	149475	cassava4.1_005551m	-	3	T	G	TTT	TTG	F	L	Nonsynonymous
scaffold02354	149320	cassava4.1_005551m	-	2	T	C	ATT	ACT	I	T	Nonsynonymous
scaffold06512	1235116	cassava4.1_005560m	-	2	A	T	GAG	GTG	E	V	Nonsynonymous
scaffold11328	61644	cassava4.1_005600m	-	3	A	T	CTA	CTT	L	L	Synonymous
scaffold05815	81414	cassava4.1_005625m	+	2	C	G	CCT	CGT	P	R	Nonsynonymous
scaffold05815	81502	cassava4.1_005625m	+	3	C	G	GAC	GAG	D	E	Nonsynonymous
scaffold05815	83910	cassava4.1_005625m	+	3	C	T	TTC	TTT	F	F	Synonymous
scaffold05815	84144	cassava4.1_005625m	+	3	C	T	TAC	TAT	Y	Y	Synonymous
scaffold06748	44281	cassava4.1_005632m	+	3	T	C	ACT	ACC	T	T	Synonymous
scaffold06748	44718	cassava4.1_005632m	+	3	G	A	ACG	ACA	T	T	Synonymous
scaffold03332	425215	cassava4.1_005635m	-	3	A	C	TTA	TTC	L	F	Nonsynonymous
scaffold12211	361405	cassava4.1_005654m	-	1	T	C	TAA	CAA	*	Q	Nonsynonymous
scaffold12211	361404	cassava4.1_005654m	-	2	A	C	TAA	TCA	*	S	Nonsynonymous
scaffold10365	83069	cassava4.1_005659m	-	3	T	C	CTT	CTC	L	L	Synonymous
scaffold06711	657805	cassava4.1_005666m	-	2	G	A	CGA	CAA	R	Q	Nonsynonymous
scaffold06697	272013	cassava4.1_005690m	-	3	G	A	TTG	TTA	L	L	Synonymous
scaffold03219	668182	cassava4.1_005694m	-	2	G	A	CGA	CAA	R	Q	Nonsynonymous
scaffold05875	321132	cassava4.1_005706m	-	3	T	C	GGT	GGC	G	G	Synonymous
scaffold12525	731451	cassava4.1_005711m	+	1	T	C	TAC	CAC	Y	H	Nonsynonymous
scaffold12086	176200	cassava4.1_005712m	-	3	C	T	CGC	CGT	R	R	Synonymous
scaffold12086	176064	cassava4.1_005712m	-	1	A	C	AGG	CGG	R	R	Synonymous
scaffold01301	51894	cassava4.1_005718m	+	1	T	C	TAT	CAT	Y	H	Nonsynonymous
scaffold01301	51950	cassava4.1_005718m	+	3	T	C	AAT	AAC	N	N	Synonymous
scaffold01301	51959	cassava4.1_005718m	+	3	T	C	CTT	CTC	L	L	Synonymous
scaffold00351	32618	cassava4.1_005719m	+	3	C	A	CTC	CTA	L	L	Synonymous
scaffold03245	132385	cassava4.1_005721m	-	2	C	A	TCT	TAT	S	Y	Nonsynonymous
scaffold03245	132379	cassava4.1_005721m	-	2	G	T	TGT	TTT	C	F	Nonsynonymous
scaffold03245	132365	cassava4.1_005721m	-	1	T	C	TTT	CTT	F	L	Nonsynonymous
scaffold03245	132355	cassava4.1_005721m	-	2	G	A	GGA	GAA	G	E	Nonsynonymous
scaffold03245	132330	cassava4.1_005721m	-	3	A	G	GGA	GGG	G	G	Synonymous
scaffold03245	132249	cassava4.1_005721m	-	3	G	C	CGG	CGC	R	R	Synonymous
scaffold03245	131225	cassava4.1_005721m	-	1	A	G	AAG	GAG	K	E	Nonsynonymous
scaffold00847	1130288	cassava4.1_005744m	+	3	T	C	GCT	GCC	A	A	Synonymous
scaffold00847	1130573	cassava4.1_005744m	+	3	T	G	CTT	CTG	L	L	Synonymous
scaffold00847	1130627	cassava4.1_005744m	+	3	T	C	TCT	TCC	S	S	Synonymous
scaffold00847	1130729	cassava4.1_005744m	+	3	A	G	CCA	CCG	P	P	Synonymous
scaffold00847	1131715	cassava4.1_005744m	+	3	G	T	GTG	GTT	V	V	Synonymous
scaffold09501	453447	cassava4.1_005745m	-	1	A	G	ACA	GCA	T	A	Nonsynonymous
scaffold04740	10813	cassava4.1_005746m	-	3	C	T	TTC	TTT	F	F	Synonymous
scaffold04740	10800	cassava4.1_005746m	-	1	C	G	CAG	GAG	Q	E	Nonsynonymous
scaffold04740	10771	cassava4.1_005746m	-	3	C	T	GGC	GGT	G	G	Synonymous
scaffold04251	465900	cassava4.1_005749m	-	3	G	A	GTG	GTA	V	V	Synonymous
scaffold00224	287243	cassava4.1_005759m	+	3	A	C	ATA	ATC	I	I	Synonymous
scaffold00224	287335	cassava4.1_005759m	+	2	T	G	GTT	GGT	V	G	Nonsynonymous
scaffold00224	292862	cassava4.1_005759m	+	3	T	G	CCT	CCG	P	P	Synonymous
scaffold00435	19497	cassava4.1_005760m	+	3	C	G	ATC	ATG	I	M	Nonsynonymous
scaffold04681	78580	cassava4.1_005766m	+	1	G	A	GCC	ACC	A	T	Nonsynonymous
scaffold04681	78807	cassava4.1_005766m	+	1	G	A	GCA	ACA	A	T	Nonsynonymous
scaffold04457	488861	cassava4.1_005780m	+	2	A	T	CAA	CTA	Q	L	Nonsynonymous
scaffold03699	110220	cassava4.1_005784m	+	3	G	T	GAG	GAT	E	D	Nonsynonymous
scaffold03699	110473	cassava4.1_005784m	+	1	C	A	CCC	ACC	P	T	Nonsynonymous
scaffold07478	794224	cassava4.1_005789m	+	1	T	C	TTG	CTG	L	L	Synonymous
scaffold08265	898089	cassava4.1_005817m	+	3	G	A	TTG	TTA	L	L	Synonymous
scaffold08265	898453	cassava4.1_005817m	+	1	G	A	GCC	ACC	A	T	Nonsynonymous
scaffold03942	201006	cassava4.1_005819m	+	1	T	C	TGT	CGT	C	R	Nonsynonymous
scaffold06582	463792	cassava4.1_005821m	+	2	A	G	AAC	AGC	N	S	Nonsynonymous
scaffold06582	463821	cassava4.1_005821m	+	1	C	T	CTG	TTG	L	L	Synonymous
scaffold06582	463853	cassava4.1_005821m	+	3	T	C	ATT	ATC	I	I	Synonymous
scaffold06582	464732	cassava4.1_005821m	+	3	C	A	TCC	TCA	S	S	Synonymous
scaffold01945	498399	cassava4.1_005834m	-	2	A	G	CAT	CGT	H	R	Nonsynonymous
scaffold01945	498330	cassava4.1_005834m	-	2	C	A	ACT	AAT	T	N	Nonsynonymous
scaffold01945	496620	cassava4.1_005834m	-	2	T	C	ATA	ACA	I	T	Nonsynonymous
scaffold05587	35371	cassava4.1_005838m	+	1	T	A	TGC	AGC	C	S	Nonsynonymous
scaffold00206	303858	cassava4.1_005851m	-	3	A	G	GCA	GCG	A	A	Synonymous
scaffold00708	113665	cassava4.1_005856m	+	3	T	G	GGT	GGG	G	G	Synonymous
scaffold00708	113834	cassava4.1_005856m	+	1	A	T	ACT	TCT	T	S	Nonsynonymous
scaffold05875	1010775	cassava4.1_005860m	+	2	G	A	AGG	AAG	R	K	Nonsynonymous
scaffold11341	70515	cassava4.1_005861m	+	3	G	T	GTG	GTT	V	V	Synonymous
scaffold11341	70591	cassava4.1_005861m	+	1	T	C	TTG	CTG	L	L	Synonymous
scaffold11251	43726	cassava4.1_005866m	+	2	T	G	ATG	AGG	M	R	Nonsynonymous
scaffold11251	43727	cassava4.1_005866m	+	3	G	C	ATG	ATC	M	I	Nonsynonymous
scaffold11251	43736	cassava4.1_005866m	+	3	A	G	CCA	CCG	P	P	Synonymous
scaffold11251	43766	cassava4.1_005866m	+	3	C	G	TTC	TTG	F	L	Nonsynonymous
scaffold11251	43773	cassava4.1_005866m	+	1	T	A	TCC	ACC	S	T	Nonsynonymous
scaffold11251	43792	cassava4.1_005866m	+	2	T	C	TTC	TCC	F	S	Nonsynonymous
scaffold11251	43793	cassava4.1_005866m	+	3	C	A	TTC	TTA	F	L	Nonsynonymous
scaffold11251	43803	cassava4.1_005866m	+	1	C	T	CTG	TTG	L	L	Synonymous
scaffold11251	43841	cassava4.1_005866m	+	3	A	G	CAA	CAG	Q	Q	Synonymous
scaffold11251	43843	cassava4.1_005866m	+	2	G	A	AGT	AAT	S	N	Nonsynonymous
scaffold11251	43844	cassava4.1_005866m	+	3	T	C	AGT	AGC	S	S	Synonymous
scaffold11251	43851	cassava4.1_005866m	+	1	A	G	ATC	GTC	I	V	Nonsynonymous
scaffold11251	43853	cassava4.1_005866m	+	3	C	T	ATC	ATT	I	I	Synonymous
scaffold11251	43855	cassava4.1_005866m	+	2	C	T	GCT	GTT	A	V	Nonsynonymous
scaffold11251	43861	cassava4.1_005866m	+	2	A	G	CAG	CGG	Q	R	Nonsynonymous
scaffold11251	43866	cassava4.1_005866m	+	1	C	G	CAG	GAG	Q	E	Nonsynonymous
scaffold11251	43870	cassava4.1_005866m	+	2	T	C	TTG	TCG	L	S	Nonsynonymous
scaffold11251	43874	cassava4.1_005866m	+	3	A	G	AAA	AAG	K	K	Synonymous
scaffold11251	43900	cassava4.1_005866m	+	2	C	T	GCG	GTG	A	V	Nonsynonymous
scaffold11251	43904	cassava4.1_005866m	+	3	T	G	AGT	AGG	S	R	Nonsynonymous
scaffold11251	43907	cassava4.1_005866m	+	3	A	G	AAA	AAG	K	K	Synonymous
scaffold11251	43918	cassava4.1_005866m	+	2	A	G	CAT	CGT	H	R	Nonsynonymous
scaffold11251	43921	cassava4.1_005866m	+	2	G	A	GGT	GAT	G	D	Nonsynonymous
scaffold11251	43925	cassava4.1_005866m	+	3	A	T	AAA	AAT	K	N	Nonsynonymous
scaffold11251	43931	cassava4.1_005866m	+	3	A	G	GCA	GCG	A	A	Synonymous
scaffold11251	43937	cassava4.1_005866m	+	3	T	G	TCT	TCG	S	S	Synonymous
scaffold11251	43939	cassava4.1_005866m	+	2	C	G	GCG	GGG	A	G	Nonsynonymous
scaffold11251	43942	cassava4.1_005866m	+	2	G	A	GGT	GAT	G	D	Nonsynonymous
scaffold11251	43959	cassava4.1_005866m	+	1	C	T	CTG	TTG	L	L	Synonymous
scaffold11251	43967	cassava4.1_005866m	+	3	T	C	AAT	AAC	N	N	Synonymous
scaffold11251	43970	cassava4.1_005866m	+	3	C	T	TAC	TAT	Y	Y	Synonymous
scaffold11251	43985	cassava4.1_005866m	+	3	C	T	TAC	TAT	Y	Y	Synonymous
scaffold11251	43988	cassava4.1_005866m	+	3	T	C	TAT	TAC	Y	Y	Synonymous
scaffold11251	43998	cassava4.1_005866m	+	1	A	G	AGC	GGC	S	G	Nonsynonymous
scaffold11251	43999	cassava4.1_005866m	+	2	G	A	AGC	AAC	S	N	Nonsynonymous
scaffold11251	44006	cassava4.1_005866m	+	3	C	G	GGC	GGG	G	G	Synonymous
scaffold11251	44057	cassava4.1_005866m	+	3	A	G	TTA	TTG	L	L	Synonymous
scaffold11251	44069	cassava4.1_005866m	+	3	C	A	TCC	TCA	S	S	Synonymous
scaffold11251	44087	cassava4.1_005866m	+	3	T	A	TCT	TCA	S	S	Synonymous
scaffold11251	44202	cassava4.1_005866m	+	3	C	T	TCC	TCT	S	S	Synonymous
scaffold11251	44204	cassava4.1_005866m	+	2	A	G	AAG	AGG	K	R	Nonsynonymous
scaffold11251	44218	cassava4.1_005866m	+	1	C	A	CAA	AAA	Q	K	Nonsynonymous
scaffold11251	44657	cassava4.1_005866m	+	3	G	A	GGG	GGA	G	G	Synonymous
scaffold11251	44669	cassava4.1_005866m	+	3	A	G	GAA	GAG	E	E	Synonymous
scaffold11251	44675	cassava4.1_005866m	+	3	A	C	CAA	CAC	Q	H	Nonsynonymous
scaffold11251	44681	cassava4.1_005866m	+	3	T	C	GGT	GGC	G	G	Synonymous
scaffold11251	44688	cassava4.1_005866m	+	1	T	G	TCA	GCA	S	A	Nonsynonymous
scaffold11251	44690	cassava4.1_005866m	+	3	A	T	TCA	TCT	S	S	Synonymous
scaffold11251	44691	cassava4.1_005866m	+	1	A	G	ATT	GTT	I	V	Nonsynonymous
scaffold11251	44736	cassava4.1_005866m	+	1	C	G	CTT	GTT	L	V	Nonsynonymous
scaffold11251	44885	cassava4.1_005866m	+	3	A	G	GAA	GAG	E	E	Synonymous
scaffold11251	44894	cassava4.1_005866m	+	3	A	G	TCA	TCG	S	S	Synonymous
scaffold11251	44901	cassava4.1_005866m	+	1	G	A	GGT	AGT	G	S	Nonsynonymous
scaffold11251	44904	cassava4.1_005866m	+	1	A	G	ACC	GCC	T	A	Nonsynonymous
scaffold11251	44905	cassava4.1_005866m	+	2	C	T	ACC	ATC	T	I	Nonsynonymous
scaffold11251	44913	cassava4.1_005866m	+	1	T	A	TTG	ATG	L	M	Nonsynonymous
scaffold11251	44916	cassava4.1_005866m	+	1	T	G	TCG	GCG	S	A	Nonsynonymous
scaffold11251	44917	cassava4.1_005866m	+	2	C	T	TCG	TTG	S	L	Nonsynonymous
scaffold00080	423531	cassava4.1_005881m	+	3	G	T	GTG	GTT	V	V	Synonymous
scaffold03283	123007	cassava4.1_005913m	+	3	A	G	GGA	GGG	G	G	Synonymous
scaffold03283	123054	cassava4.1_005913m	+	2	C	G	CCA	CGA	P	R	Nonsynonymous
scaffold03283	124531	cassava4.1_005913m	+	1	G	A	GTA	ATA	V	I	Nonsynonymous
scaffold03332	345649	cassava4.1_005923m	+	3	T	A	CCT	CCA	P	P	Synonymous
scaffold03332	345726	cassava4.1_005923m	+	2	T	C	ATG	ACG	M	T	Nonsynonymous
scaffold03332	345760	cassava4.1_005923m	+	3	A	G	CTA	CTG	L	L	Synonymous
scaffold03332	347240	cassava4.1_005923m	+	3	A	C	AGA	AGC	R	S	Nonsynonymous
scaffold03332	347346	cassava4.1_005923m	+	2	A	G	AAC	AGC	N	S	Nonsynonymous
scaffold03332	347396	cassava4.1_005923m	+	1	A	G	AAC	GAC	N	D	Nonsynonymous
scaffold03332	347397	cassava4.1_005923m	+	2	A	C	AAC	ACC	N	T	Nonsynonymous
scaffold03332	347549	cassava4.1_005923m	+	2	A	G	AAA	AGA	K	R	Nonsynonymous
scaffold02855	312890	cassava4.1_005937m	+	3	T	C	GTT	GTC	V	V	Synonymous
scaffold02855	313064	cassava4.1_005937m	+	3	T	C	TCT	TCC	S	S	Synonymous
scaffold02855	313065	cassava4.1_005937m	+	1	T	G	TAT	GAT	Y	D	Nonsynonymous
scaffold02855	313085	cassava4.1_005937m	+	3	T	G	GCT	GCG	A	A	Synonymous
scaffold02855	313287	cassava4.1_005937m	+	1	G	A	GTG	ATG	V	M	Nonsynonymous
scaffold10299	2757	cassava4.1_005951m	-	2	T	A	ATT	AAT	I	N	Nonsynonymous
scaffold10299	2740	cassava4.1_005951m	-	1	A	C	AAT	CAT	N	H	Nonsynonymous
scaffold10299	2619	cassava4.1_005951m	-	2	T	C	ATG	ACG	M	T	Nonsynonymous
scaffold10299	2506	cassava4.1_005951m	-	1	G	A	GAG	AAG	E	K	Nonsynonymous
scaffold10299	2441	cassava4.1_005951m	-	3	G	A	GAG	GAA	E	E	Synonymous
scaffold04457	288983	cassava4.1_005953m	-	3	T	G	GGT	GGG	G	G	Synonymous
scaffold04457	288980	cassava4.1_005953m	-	3	A	G	GGA	GGG	G	G	Synonymous
scaffold04457	288948	cassava4.1_005953m	-	2	T	C	ATT	ACT	I	T	Nonsynonymous
scaffold04648	25396	cassava4.1_005957m	-	3	A	G	CTA	CTG	L	L	Synonymous
scaffold04648	25284	cassava4.1_005957m	-	1	C	A	CAG	AAG	Q	K	Nonsynonymous
scaffold04648	25206	cassava4.1_005957m	-	1	T	C	TAT	CAT	Y	H	Nonsynonymous
scaffold04648	25169	cassava4.1_005957m	-	2	G	A	AGC	AAC	S	N	Nonsynonymous
scaffold04648	23519	cassava4.1_005957m	-	3	T	C	TAT	TAC	Y	Y	Synonymous
scaffold04648	23504	cassava4.1_005957m	-	3	T	C	GAT	GAC	D	D	Synonymous
scaffold04648	23498	cassava4.1_005957m	-	3	C	T	CCC	CCT	P	P	Synonymous
scaffold10493	1288155	cassava4.1_005973m	-	3	A	G	ACA	ACG	T	T	Synonymous
scaffold10493	1287925	cassava4.1_005973m	-	3	A	G	GCA	GCG	A	A	Synonymous
scaffold10493	1287889	cassava4.1_005973m	-	3	G	A	CCG	CCA	P	P	Synonymous
scaffold10493	1287743	cassava4.1_005973m	-	3	G	A	AAG	AAA	K	K	Synonymous
scaffold10493	1287730	cassava4.1_005973m	-	1	A	G	ATG	GTG	M	V	Nonsynonymous
scaffold10493	1287724	cassava4.1_005973m	-	1	T	A	TAT	AAT	Y	N	Nonsynonymous
scaffold10493	1287685	cassava4.1_005973m	-	1	C	A	CGC	AGC	R	S	Nonsynonymous
scaffold10493	1287656	cassava4.1_005973m	-	3	C	T	TTC	TTT	F	F	Synonymous
scaffold10493	1287608	cassava4.1_005973m	-	3	A	G	GCA	GCG	A	A	Synonymous
scaffold09667	40687	cassava4.1_005978m	-	1	C	T	CTG	TTG	L	L	Synonymous
scaffold12248	12105	cassava4.1_006029m	+	3	T	G	GCT	GCG	A	A	Synonymous
scaffold12248	12171	cassava4.1_006029m	+	3	G	A	CTG	CTA	L	L	Synonymous
scaffold12248	12453	cassava4.1_006029m	+	3	C	A	GCC	GCA	A	A	Synonymous
scaffold11297	398454	cassava4.1_006089m	+	3	C	T	TAC	TAT	Y	Y	Synonymous
scaffold06335	25626	cassava4.1_006095m	-	2	G	A	AGA	AAA	R	K	Nonsynonymous
scaffold05214	389313	cassava4.1_006101m	-	2	A	C	TAC	TCC	Y	S	Nonsynonymous
scaffold00341	546345	cassava4.1_006120m	+	3	T	A	CAT	CAA	H	Q	Nonsynonymous
scaffold00341	546497	cassava4.1_006120m	+	2	G	C	AGT	ACT	S	T	Nonsynonymous
scaffold09980	52066	cassava4.1_006126m	-	3	T	G	ATT	ATG	I	M	Nonsynonymous
scaffold09980	52048	cassava4.1_006126m	-	3	A	C	CAA	CAC	Q	H	Nonsynonymous
scaffold09980	51997	cassava4.1_006126m	-	3	T	A	GCT	GCA	A	A	Synonymous
scaffold00847	425054	cassava4.1_006138m	-	1	A	G	ACA	GCA	T	A	Nonsynonymous
scaffold01084	49029	cassava4.1_006165m	+	3	G	T	CTG	CTT	L	L	Synonymous
scaffold01084	49032	cassava4.1_006165m	+	3	G	A	CAG	CAA	Q	Q	Synonymous
scaffold01084	49223	cassava4.1_006165m	+	2	T	C	TTC	TCC	F	S	Nonsynonymous
scaffold01084	50178	cassava4.1_006165m	+	3	A	G	GCA	GCG	A	A	Synonymous
scaffold01084	50361	cassava4.1_006165m	+	3	A	C	TTA	TTC	L	F	Nonsynonymous
scaffold01084	50378	cassava4.1_006165m	+	2	A	G	TAA	TGA	*	*	Synonymous
scaffold00977	56535	cassava4.1_006166m	-	2	T	A	GTG	GAG	V	E	Nonsynonymous
scaffold08500	167486	cassava4.1_006172m	-	3	A	G	CCA	CCG	P	P	Synonymous
scaffold03505	14993	cassava4.1_006173m	-	3	G	T	CCG	CCT	P	P	Synonymous
scaffold06607	18322	cassava4.1_006183m	+	3	G	A	TTG	TTA	L	L	Synonymous
scaffold03332	1126940	cassava4.1_006188m	-	3	A	G	GGA	GGG	G	G	Synonymous
scaffold07351	318137	cassava4.1_006190m	-	3	G	A	TTG	TTA	L	L	Synonymous
scaffold07351	318133	cassava4.1_006190m	-	1	C	A	CAA	AAA	Q	K	Nonsynonymous
scaffold07351	317941	cassava4.1_006190m	-	3	G	A	GGG	GGA	G	G	Synonymous
scaffold07351	316702	cassava4.1_006190m	-	2	G	C	AGC	ACC	S	T	Nonsynonymous
scaffold07591	63845	cassava4.1_006196m	+	1	C	A	CCT	ACT	P	T	Nonsynonymous
scaffold06711	217094	cassava4.1_006203m	-	1	T	C	TTG	CTG	L	L	Synonymous
scaffold06711	217011	cassava4.1_006203m	-	3	G	A	GAG	GAA	E	E	Synonymous
scaffold07750	41533	cassava4.1_006205m	+	3	A	G	CAA	CAG	Q	Q	Synonymous
scaffold11581	23061	cassava4.1_006230m	+	3	T	G	TCT	TCG	S	S	Synonymous
scaffold10954	113094	cassava4.1_006232m	-	1	G	A	GTT	ATT	V	I	Nonsynonymous
scaffold10954	97867	cassava4.1_006234m	-	1	G	A	GTT	ATT	V	I	Nonsynonymous
scaffold03332	290152	cassava4.1_006239m	+	3	G	T	CCG	CCT	P	P	Synonymous
scaffold10954	63257	cassava4.1_006243m	-	1	G	A	GTT	ATT	V	I	Nonsynonymous
scaffold04443	346103	cassava4.1_006250m	-	3	A	G	AAA	AAG	K	K	Synonymous
scaffold04443	346082	cassava4.1_006250m	-	3	A	G	GAA	GAG	E	E	Synonymous
scaffold04314	99159	cassava4.1_006252m	-	3	G	A	ACG	ACA	T	T	Synonymous
scaffold02196	62087	cassava4.1_006274m	+	3	A	T	CCA	CCT	P	P	Synonymous
scaffold02196	63806	cassava4.1_006274m	+	3	C	T	GAC	GAT	D	D	Synonymous
scaffold02943	783035	cassava4.1_006299m	+	3	C	T	CCC	CCT	P	P	Synonymous
scaffold02943	783338	cassava4.1_006299m	+	3	C	T	AAC	AAT	N	N	Synonymous
scaffold02943	783340	cassava4.1_006299m	+	2	T	G	CTT	CGT	L	R	Nonsynonymous
scaffold02943	783377	cassava4.1_006299m	+	3	A	G	ACA	ACG	T	T	Synonymous
scaffold02943	783382	cassava4.1_006299m	+	2	C	A	TCT	TAT	S	Y	Nonsynonymous
scaffold02943	783383	cassava4.1_006299m	+	3	T	C	TCT	TCC	S	S	Synonymous
scaffold02943	783392	cassava4.1_006299m	+	3	T	A	CCT	CCA	P	P	Synonymous
scaffold02943	783407	cassava4.1_006299m	+	3	T	C	AAT	AAC	N	N	Synonymous
scaffold02943	783410	cassava4.1_006299m	+	3	A	G	TCA	TCG	S	S	Synonymous
scaffold02943	783414	cassava4.1_006299m	+	1	C	A	CTC	ATC	L	I	Nonsynonymous
scaffold02943	783416	cassava4.1_006299m	+	3	C	G	CTC	CTG	L	L	Synonymous
scaffold02943	783426	cassava4.1_006299m	+	1	G	C	GCC	CCC	A	P	Nonsynonymous
scaffold02943	783709	cassava4.1_006299m	+	3	A	T	CCA	CCT	P	P	Synonymous
scaffold02943	783712	cassava4.1_006299m	+	3	C	T	ATC	ATT	I	I	Synonymous
scaffold02943	783733	cassava4.1_006299m	+	3	G	A	CTG	CTA	L	L	Synonymous
scaffold02943	783734	cassava4.1_006299m	+	1	T	G	TTG	GTG	L	V	Nonsynonymous
scaffold02943	783748	cassava4.1_006299m	+	3	G	C	GCG	GCC	A	A	Synonymous
scaffold02943	783754	cassava4.1_006299m	+	3	T	C	TTT	TTC	F	F	Synonymous
scaffold02943	783784	cassava4.1_006299m	+	3	G	C	GTG	GTC	V	V	Synonymous
scaffold02943	783799	cassava4.1_006299m	+	3	A	G	GCA	GCG	A	A	Synonymous
scaffold02943	783823	cassava4.1_006299m	+	3	T	C	GTT	GTC	V	V	Synonymous
scaffold02943	783826	cassava4.1_006299m	+	3	T	C	ACT	ACC	T	T	Synonymous
scaffold02943	783835	cassava4.1_006299m	+	3	C	T	GTC	GTT	V	V	Synonymous
scaffold02943	783859	cassava4.1_006299m	+	3	C	T	TTC	TTT	F	F	Synonymous
scaffold02943	783866	cassava4.1_006299m	+	1	G	T	GCT	TCT	A	S	Nonsynonymous
scaffold02943	783868	cassava4.1_006299m	+	3	T	C	GCT	GCC	A	A	Synonymous
scaffold02943	783871	cassava4.1_006299m	+	3	T	A	CCT	CCA	P	P	Synonymous
scaffold02943	783886	cassava4.1_006299m	+	3	T	A	CCT	CCA	P	P	Synonymous
scaffold02943	783889	cassava4.1_006299m	+	3	C	T	GTC	GTT	V	V	Synonymous
scaffold02943	783911	cassava4.1_006299m	+	1	G	A	GTT	ATT	V	I	Nonsynonymous
scaffold02943	783937	cassava4.1_006299m	+	3	C	T	ACC	ACT	T	T	Synonymous
scaffold02943	783938	cassava4.1_006299m	+	1	A	T	ATA	TTA	I	L	Nonsynonymous
scaffold09274	129787	cassava4.1_006301m	-	2	C	T	GCT	GTT	A	V	Nonsynonymous
scaffold09274	129727	cassava4.1_006301m	-	2	C	T	GCG	GTG	A	V	Nonsynonymous
scaffold12341	10904	cassava4.1_006309m	-	1	A	G	AAT	GAT	N	D	Nonsynonymous
scaffold12341	10895	cassava4.1_006309m	-	1	G	A	GAT	AAT	D	N	Nonsynonymous
scaffold12341	10703	cassava4.1_006309m	-	3	C	G	CTC	CTG	L	L	Synonymous
scaffold12341	10676	cassava4.1_006309m	-	3	T	C	AGT	AGC	S	S	Synonymous
scaffold12341	10674	cassava4.1_006309m	-	2	A	G	CAT	CGT	H	R	Nonsynonymous
scaffold12341	10670	cassava4.1_006309m	-	3	A	T	GAA	GAT	E	D	Nonsynonymous
scaffold12341	10540	cassava4.1_006309m	-	1	G	T	GAA	TAA	E	*	Nonsynonymous
scaffold12341	10538	cassava4.1_006309m	-	3	A	C	GAA	GAC	E	D	Nonsynonymous
scaffold12341	10520	cassava4.1_006309m	-	3	C	A	GCC	GCA	A	A	Synonymous
scaffold03332	724352	cassava4.1_006311m	+	3	T	C	GCT	GCC	A	A	Synonymous
scaffold02943	777864	cassava4.1_006320m	+	2	C	T	ACT	ATT	T	I	Nonsynonymous
scaffold11960	94866	cassava4.1_006326m	+	3	T	C	CCT	CCC	P	P	Synonymous
scaffold11960	94879	cassava4.1_006326m	+	1	T	G	TTC	GTC	F	V	Nonsynonymous
scaffold10563	1142661	cassava4.1_006331m	-	1	C	T	CTC	TTC	L	F	Nonsynonymous
scaffold06596	160488	cassava4.1_006349m	+	3	A	T	TCA	TCT	S	S	Synonymous
scaffold06596	161541	cassava4.1_006349m	+	3	T	G	AAT	AAG	N	K	Nonsynonymous
scaffold03614	3532120	cassava4.1_006352m	+	3	C	A	GTC	GTA	V	V	Synonymous
scaffold03614	3532309	cassava4.1_006352m	+	3	C	T	TTC	TTT	F	F	Synonymous
scaffold01551	1486206	cassava4.1_006386m	-	1	A	G	AAT	GAT	N	D	Nonsynonymous
scaffold01551	1486009	cassava4.1_006386m	-	3	C	T	CTC	CTT	L	L	Synonymous
scaffold01551	1485946	cassava4.1_006386m	-	3	C	T	GTC	GTT	V	V	Synonymous
scaffold01551	1485823	cassava4.1_006386m	-	3	T	C	CAT	CAC	H	H	Synonymous
scaffold01551	1485742	cassava4.1_006386m	-	3	C	A	TCC	TCA	S	S	Synonymous
scaffold01551	1485724	cassava4.1_006386m	-	3	T	C	GCT	GCC	A	A	Synonymous
scaffold01551	1483069	cassava4.1_006386m	-	3	T	C	GCT	GCC	A	A	Synonymous
scaffold03329	172288	cassava4.1_006418m	+	3	C	G	TAC	TAG	Y	*	Nonsynonymous
scaffold03329	172315	cassava4.1_006418m	+	3	G	A	CAG	CAA	Q	Q	Synonymous
scaffold03329	173258	cassava4.1_006418m	+	3	T	C	CTT	CTC	L	L	Synonymous
scaffold06871	870305	cassava4.1_006435m	-	1	C	A	CTT	ATT	L	I	Nonsynonymous
scaffold03846	81316	cassava4.1_006437m	-	2	A	T	GAG	GTG	E	V	Nonsynonymous
scaffold03846	81245	cassava4.1_006437m	-	1	C	A	CAA	AAA	Q	K	Nonsynonymous
scaffold07046	72637	cassava4.1_006438m	+	3	C	T	GAC	GAT	D	D	Synonymous
scaffold07046	73429	cassava4.1_006438m	+	3	T	C	GCT	GCC	A	A	Synonymous
scaffold07046	74040	cassava4.1_006438m	+	2	C	G	ACT	AGT	T	S	Nonsynonymous
scaffold08265	1231063	cassava4.1_006446m	-	3	T	A	GTT	GTA	V	V	Synonymous
scaffold08265	1230650	cassava4.1_006446m	-	3	A	G	GGA	GGG	G	G	Synonymous
scaffold08265	1230495	cassava4.1_006446m	-	1	A	C	AGG	CGG	R	R	Synonymous
scaffold10316	99329	cassava4.1_006455m	-	3	C	T	CTC	CTT	L	L	Synonymous
scaffold00510	81775	cassava4.1_006458m	+	3	C	T	CTC	CTT	L	L	Synonymous
scaffold10563	875834	cassava4.1_006469m	+	3	G	A	AGG	AGA	R	R	Synonymous
scaffold10563	875852	cassava4.1_006469m	+	3	C	T	GTC	GTT	V	V	Synonymous
scaffold04175	682892	cassava4.1_006476m	+	2	T	G	GTT	GGT	V	G	Nonsynonymous
scaffold04175	683145	cassava4.1_006476m	+	3	C	T	CTC	CTT	L	L	Synonymous
scaffold04175	683271	cassava4.1_006476m	+	3	C	T	GAC	GAT	D	D	Synonymous
scaffold03699	68210	cassava4.1_006481m	-	2	C	G	ACC	AGC	T	S	Nonsynonymous
scaffold03699	68131	cassava4.1_006481m	-	3	A	G	AGA	AGG	R	R	Synonymous
scaffold03699	68038	cassava4.1_006481m	-	3	T	G	CTT	CTG	L	L	Synonymous
scaffold03699	67942	cassava4.1_006481m	-	3	C	T	TAC	TAT	Y	Y	Synonymous
scaffold03699	67902	cassava4.1_006481m	-	1	G	C	GAA	CAA	E	Q	Nonsynonymous
scaffold02538	185791	cassava4.1_006487m	+	2	A	G	AAC	AGC	N	S	Nonsynonymous
scaffold02658	744168	cassava4.1_006520m	+	1	G	T	GCA	TCA	A	S	Nonsynonymous
scaffold01945	568762	cassava4.1_006524m	-	1	T	G	TTG	GTG	L	V	Nonsynonymous
scaffold01945	566860	cassava4.1_006524m	-	3	A	G	GCA	GCG	A	A	Synonymous
scaffold01945	566859	cassava4.1_006524m	-	1	C	T	CTG	TTG	L	L	Synonymous
scaffold00206	135894	cassava4.1_006543m	+	1	C	T	CCC	TCC	P	S	Nonsynonymous
scaffold06683	244760	cassava4.1_006548m	+	1	G	A	GGC	AGC	G	S	Nonsynonymous
scaffold05875	1234690	cassava4.1_006577m	-	3	G	A	CCG	CCA	P	P	Synonymous
scaffold11998	1528502	cassava4.1_006595m	-	3	T	G	ACT	ACG	T	T	Synonymous
scaffold11998	1528351	cassava4.1_006595m	-	3	C	T	ATC	ATT	I	I	Synonymous
scaffold11998	1528335	cassava4.1_006595m	-	1	T	G	TTC	GTC	F	V	Nonsynonymous
scaffold11179	207902	cassava4.1_006603m	+	3	A	G	CCA	CCG	P	P	Synonymous
scaffold03975	174721	cassava4.1_006611m	-	3	G	A	GCG	GCA	A	A	Synonymous
scaffold03975	173221	cassava4.1_006611m	-	3	A	C	TCA	TCC	S	S	Synonymous
scaffold00172	6244	cassava4.1_006614m	+	3	T	A	ATT	ATA	I	I	Synonymous
scaffold00172	6281	cassava4.1_006614m	+	1	G	A	GCA	ACA	A	T	Nonsynonymous
scaffold10015	400786	cassava4.1_006616m	+	3	C	T	CTC	CTT	L	L	Synonymous
scaffold10015	400822	cassava4.1_006616m	+	3	G	A	GAG	GAA	E	E	Synonymous
scaffold10015	403776	cassava4.1_006616m	+	1	C	A	CAA	AAA	Q	K	Nonsynonymous
scaffold00847	1005278	cassava4.1_006630m	+	1	T	C	TTG	CTG	L	L	Synonymous
scaffold04043	804524	cassava4.1_006632m	-	1	A	G	ATT	GTT	I	V	Nonsynonymous
scaffold03070	68197	cassava4.1_006656m	-	1	G	T	GAG	TAG	E	*	Nonsynonymous
scaffold03070	68049	cassava4.1_006656m	-	1	G	T	GAG	TAG	E	*	Nonsynonymous
scaffold05005	405409	cassava4.1_006672m	-	3	A	T	GCA	GCT	A	A	Synonymous
scaffold05005	405196	cassava4.1_006672m	-	3	A	G	GCA	GCG	A	A	Synonymous
scaffold05005	405088	cassava4.1_006672m	-	3	G	T	GCG	GCT	A	A	Synonymous
scaffold09150	220623	cassava4.1_006681m	-	3	T	C	TCT	TCC	S	S	Synonymous
scaffold04274	118811	cassava4.1_006686m	-	1	A	G	ACC	GCC	T	A	Nonsynonymous
scaffold10563	555195	cassava4.1_006725m	-	3	C	T	TTC	TTT	F	F	Synonymous
scaffold06688	117917	cassava4.1_006734m	-	1	C	T	CCT	TCT	P	S	Nonsynonymous
scaffold08265	330032	cassava4.1_006746m	-	2	G	C	AGT	ACT	S	T	Nonsynonymous
scaffold12794	154455	cassava4.1_006776m	-	3	T	C	AAT	AAC	N	N	Synonymous
scaffold12794	154428	cassava4.1_006776m	-	3	T	A	ACT	ACA	T	T	Synonymous
scaffold12794	154423	cassava4.1_006776m	-	2	T	C	GTG	GCG	V	A	Nonsynonymous
scaffold12794	154422	cassava4.1_006776m	-	3	G	A	GTG	GTA	V	V	Synonymous
scaffold12794	154414	cassava4.1_006776m	-	2	G	C	AGT	ACT	S	T	Nonsynonymous
scaffold12794	154399	cassava4.1_006776m	-	2	C	G	GCA	GGA	A	G	Nonsynonymous
scaffold12794	154382	cassava4.1_006776m	-	1	T	A	TCT	ACT	S	T	Nonsynonymous
scaffold12794	154376	cassava4.1_006776m	-	1	A	G	ACT	GCT	T	A	Nonsynonymous
scaffold12794	154371	cassava4.1_006776m	-	3	T	G	TTT	TTG	F	L	Nonsynonymous
scaffold12794	154359	cassava4.1_006776m	-	3	A	G	CCA	CCG	P	P	Synonymous
scaffold12794	154345	cassava4.1_006776m	-	2	G	C	GGA	GCA	G	A	Nonsynonymous
scaffold12794	154343	cassava4.1_006776m	-	1	T	C	TCT	CCT	S	P	Nonsynonymous
scaffold12794	154332	cassava4.1_006776m	-	3	A	T	TCA	TCT	S	S	Synonymous
scaffold12794	154322	cassava4.1_006776m	-	1	C	T	CTA	TTA	L	L	Synonymous
scaffold12794	153021	cassava4.1_006776m	-	2	T	C	TTC	TCC	F	S	Nonsynonymous
scaffold12525	426800	cassava4.1_006785m	+	3	C	T	GCC	GCT	A	A	Synonymous
scaffold12525	427773	cassava4.1_006785m	+	2	T	C	CTT	CCT	L	P	Nonsynonymous
scaffold03741	90746	cassava4.1_006793m	-	3	A	C	CTA	CTC	L	L	Synonymous
scaffold06631	518840	cassava4.1_006816m	+	1	G	A	GTG	ATG	V	M	Nonsynonymous
scaffold03150	492165	cassava4.1_006818m	-	3	G	A	TTG	TTA	L	L	Synonymous
scaffold07762	428165	cassava4.1_006826m	-	3	G	A	ACG	ACA	T	T	Synonymous
scaffold07762	417825	cassava4.1_006826m	-	1	A	G	AGT	GGT	S	G	Nonsynonymous
scaffold09576	195231	cassava4.1_006852m	-	1	G	A	GAA	AAA	E	K	Nonsynonymous
scaffold04251	445743	cassava4.1_006859m	-	3	G	A	GCG	GCA	A	A	Synonymous
scaffold04251	444944	cassava4.1_006859m	-	3	G	A	AAG	AAA	K	K	Synonymous
scaffold04251	444935	cassava4.1_006859m	-	3	T	C	TAT	TAC	Y	Y	Synonymous
scaffold04251	444934	cassava4.1_006859m	-	1	G	A	GAG	AAG	E	K	Nonsynonymous
scaffold04251	444923	cassava4.1_006859m	-	3	T	A	AAT	AAA	N	K	Nonsynonymous
scaffold04251	444920	cassava4.1_006859m	-	3	C	T	ATC	ATT	I	I	Synonymous
scaffold04251	444914	cassava4.1_006859m	-	3	G	A	AAG	AAA	K	K	Synonymous
scaffold04251	443490	cassava4.1_006859m	-	2	C	T	GCC	GTC	A	V	Nonsynonymous
scaffold04251	443486	cassava4.1_006859m	-	3	C	T	ATC	ATT	I	I	Synonymous
scaffold04251	443483	cassava4.1_006859m	-	3	T	C	ATT	ATC	I	I	Synonymous
scaffold04251	443465	cassava4.1_006859m	-	3	C	T	TGC	TGT	C	C	Synonymous
scaffold04251	443450	cassava4.1_006859m	-	3	A	G	ACA	ACG	T	T	Synonymous
scaffold04251	443442	cassava4.1_006859m	-	2	T	C	GTC	GCC	V	A	Nonsynonymous
scaffold04251	443435	cassava4.1_006859m	-	3	T	G	TCT	TCG	S	S	Synonymous
scaffold04251	443408	cassava4.1_006859m	-	3	A	G	CGA	CGG	R	R	Synonymous
scaffold04251	443405	cassava4.1_006859m	-	3	G	T	GGG	GGT	G	G	Synonymous
scaffold04251	443390	cassava4.1_006859m	-	3	A	G	TTA	TTG	L	L	Synonymous
scaffold04251	443380	cassava4.1_006859m	-	1	C	G	CTT	GTT	L	V	Nonsynonymous
scaffold04251	443378	cassava4.1_006859m	-	3	T	C	CTT	CTC	L	L	Synonymous
scaffold04251	443353	cassava4.1_006859m	-	1	A	T	ACG	TCG	T	S	Nonsynonymous
scaffold04251	443351	cassava4.1_006859m	-	3	G	C	ACG	ACC	T	T	Synonymous
scaffold04251	443339	cassava4.1_006859m	-	3	C	A	ATC	ATA	I	I	Synonymous
scaffold04251	443107	cassava4.1_006859m	-	1	C	A	CAA	AAA	Q	K	Nonsynonymous
scaffold04251	442642	cassava4.1_006859m	-	3	G	A	CTG	CTA	L	L	Synonymous
scaffold04251	442636	cassava4.1_006859m	-	3	T	C	GCT	GCC	A	A	Synonymous
scaffold04251	442629	cassava4.1_006859m	-	1	C	G	CAA	GAA	Q	E	Nonsynonymous
scaffold04251	442627	cassava4.1_006859m	-	3	A	T	CAA	CAT	Q	H	Nonsynonymous
scaffold04251	442626	cassava4.1_006859m	-	1	C	A	CTT	ATT	L	I	Nonsynonymous
scaffold04251	442575	cassava4.1_006859m	-	1	C	T	CTA	TTA	L	L	Synonymous
scaffold04251	442567	cassava4.1_006859m	-	3	T	G	CGT	CGG	R	R	Synonymous
scaffold04251	442549	cassava4.1_006859m	-	3	T	C	GCT	GCC	A	A	Synonymous
scaffold04251	442528	cassava4.1_006859m	-	3	T	C	CGT	CGC	R	R	Synonymous
scaffold04251	442525	cassava4.1_006859m	-	3	G	T	CCG	CCT	P	P	Synonymous
scaffold04251	441935	cassava4.1_006859m	-	3	A	G	CTA	CTG	L	L	Synonymous
scaffold04251	441911	cassava4.1_006859m	-	3	A	T	GTA	GTT	V	V	Synonymous
scaffold04251	441896	cassava4.1_006859m	-	3	G	A	GCG	GCA	A	A	Synonymous
scaffold03332	65065	cassava4.1_006863m	+	1	A	G	ACC	GCC	T	A	Nonsynonymous
scaffold03332	65073	cassava4.1_006863m	+	3	A	G	CAA	CAG	Q	Q	Synonymous
scaffold08265	2800858	cassava4.1_006864m	+	3	T	C	CCT	CCC	P	P	Synonymous
scaffold08265	2804804	cassava4.1_006864m	+	2	G	A	AGC	AAC	S	N	Nonsynonymous
scaffold12525	432722	cassava4.1_006885m	-	3	C	T	GGC	GGT	G	G	Synonymous
scaffold12525	432370	cassava4.1_006885m	-	3	A	G	TCA	TCG	S	S	Synonymous
scaffold03241	119951	cassava4.1_006909m	-	3	G	A	AAG	AAA	K	K	Synonymous
scaffold00847	913918	cassava4.1_006963m	-	3	A	G	ATA	ATG	I	M	Nonsynonymous
scaffold00847	913915	cassava4.1_006963m	-	3	A	G	CCA	CCG	P	P	Synonymous
scaffold00847	913906	cassava4.1_006963m	-	3	G	A	GAG	GAA	E	E	Synonymous
scaffold00847	913893	cassava4.1_006963m	-	1	G	C	GTT	CTT	V	L	Nonsynonymous
scaffold00847	913873	cassava4.1_006963m	-	3	C	T	AAC	AAT	N	N	Synonymous
scaffold00847	913580	cassava4.1_006963m	-	3	A	G	GTA	GTG	V	V	Synonymous
scaffold07591	40894	cassava4.1_006965m	+	3	T	G	GAT	GAG	D	E	Nonsynonymous
scaffold07591	40895	cassava4.1_006965m	+	1	G	A	GGA	AGA	G	R	Nonsynonymous
scaffold07591	40897	cassava4.1_006965m	+	3	A	G	GGA	GGG	G	G	Synonymous
scaffold03750	606307	cassava4.1_006974m	-	1	T	C	TTA	CTA	L	L	Synonymous
scaffold10173	123705	cassava4.1_007003m	+	3	G	A	AAG	AAA	K	K	Synonymous
scaffold05280	564490	cassava4.1_007008m	+	3	G	A	AAG	AAA	K	K	Synonymous
scaffold10963	536730	cassava4.1_007036m	+	3	G	C	CGG	CGC	R	R	Synonymous
scaffold11110	194764	cassava4.1_007040m	+	3	C	T	ATC	ATT	I	I	Synonymous
scaffold00492	149005	cassava4.1_007047m	-	2	A	G	GAA	GGA	E	G	Nonsynonymous
scaffold00492	148715	cassava4.1_007047m	-	1	T	A	TCT	ACT	S	T	Nonsynonymous
scaffold00492	148658	cassava4.1_007047m	-	1	C	G	CTT	GTT	L	V	Nonsynonymous
scaffold07005	136438	cassava4.1_007087m	-	1	A	G	AGT	GGT	S	G	Nonsynonymous
scaffold07005	136292	cassava4.1_007087m	-	3	T	C	CTT	CTC	L	L	Synonymous
scaffold11651	58085	cassava4.1_007095m	-	1	G	A	GTA	ATA	V	I	Nonsynonymous
scaffold07296	38266	cassava4.1_007111m	+	2	C	G	TCA	TGA	S	*	Nonsynonymous
scaffold03942	519392	cassava4.1_007118m	-	1	C	T	CTG	TTG	L	L	Synonymous
scaffold01551	1168494	cassava4.1_007160m	-	3	T	C	CAT	CAC	H	H	Synonymous
scaffold05162	88403	cassava4.1_007164m	-	2	G	C	GGC	GCC	G	A	Nonsynonymous
scaffold11425	339899	cassava4.1_007168m	-	2	A	G	AAG	AGG	K	R	Nonsynonymous
scaffold11425	339894	cassava4.1_007168m	-	1	T	G	TGT	GGT	C	G	Nonsynonymous
scaffold11425	339847	cassava4.1_007168m	-	3	T	C	TCT	TCC	S	S	Synonymous
scaffold11425	339818	cassava4.1_007168m	-	2	A	C	AAG	ACG	K	T	Nonsynonymous
scaffold11425	339742	cassava4.1_007168m	-	3	A	C	ACA	ACC	T	T	Synonymous
scaffold11425	339597	cassava4.1_007168m	-	1	G	A	GCG	ACG	A	T	Nonsynonymous
scaffold08799	119118	cassava4.1_007171m	-	3	T	G	ACT	ACG	T	T	Synonymous
scaffold08799	117914	cassava4.1_007171m	-	3	G	A	CAG	CAA	Q	Q	Synonymous
scaffold07991	128674	cassava4.1_007183m	+	2	T	C	TTA	TCA	L	S	Nonsynonymous
scaffold07991	128921	cassava4.1_007183m	+	3	A	G	TTA	TTG	L	L	Synonymous
scaffold07991	128992	cassava4.1_007183m	+	2	G	T	GGT	GTT	G	V	Nonsynonymous
scaffold12211	267692	cassava4.1_007192m	+	3	G	A	TCG	TCA	S	S	Synonymous
scaffold12211	267728	cassava4.1_007192m	+	3	A	G	CCA	CCG	P	P	Synonymous
scaffold12211	267919	cassava4.1_007192m	+	2	G	A	GGA	GAA	G	E	Nonsynonymous
scaffold12211	268079	cassava4.1_007192m	+	3	C	A	AAC	AAA	N	K	Nonsynonymous
scaffold12211	269730	cassava4.1_007192m	+	1	G	A	GAC	AAC	D	N	Nonsynonymous
scaffold12211	269743	cassava4.1_007192m	+	2	C	A	GCG	GAG	A	E	Nonsynonymous
scaffold12211	269760	cassava4.1_007192m	+	1	G	A	GTG	ATG	V	M	Nonsynonymous
scaffold12211	269828	cassava4.1_007192m	+	3	C	T	AAC	AAT	N	N	Synonymous
scaffold04804	56182	cassava4.1_007196m	-	1	C	G	CTT	GTT	L	V	Nonsynonymous
scaffold00081	233802	cassava4.1_007201m	+	2	G	C	AGA	ACA	R	T	Nonsynonymous
scaffold11297	357782	cassava4.1_007209m	+	1	A	G	ACC	GCC	T	A	Nonsynonymous
scaffold11297	357916	cassava4.1_007209m	+	3	A	C	GCA	GCC	A	A	Synonymous
scaffold11297	358005	cassava4.1_007209m	+	2	A	G	GAT	GGT	D	G	Nonsynonymous
scaffold11297	358067	cassava4.1_007209m	+	1	T	A	TGT	AGT	C	S	Nonsynonymous
scaffold10963	208202	cassava4.1_007213m	+	1	T	C	TCT	CCT	S	P	Nonsynonymous
scaffold10963	208255	cassava4.1_007213m	+	3	A	G	AGA	AGG	R	R	Synonymous
scaffold01551	1298609	cassava4.1_007214m	-	3	T	A	CGT	CGA	R	R	Synonymous
scaffold01551	1297080	cassava4.1_007214m	-	1	A	G	ACC	GCC	T	A	Nonsynonymous
scaffold04457	384350	cassava4.1_007222m	+	2	A	G	GAA	GGA	E	G	Nonsynonymous
scaffold04457	384439	cassava4.1_007222m	+	1	A	C	ATA	CTA	I	L	Nonsynonymous
scaffold10727	2768	cassava4.1_007225m	-	3	C	T	GTC	GTT	V	V	Synonymous
scaffold10727	2758	cassava4.1_007225m	-	1	A	G	ATT	GTT	I	V	Nonsynonymous
scaffold10727	2736	cassava4.1_007225m	-	2	G	A	GGC	GAC	G	D	Nonsynonymous
scaffold10727	2707	cassava4.1_007225m	-	1	A	C	AGC	CGC	S	R	Nonsynonymous
scaffold10727	2510	cassava4.1_007225m	-	3	G	A	GGG	GGA	G	G	Synonymous
scaffold10727	2450	cassava4.1_007225m	-	3	C	A	ATC	ATA	I	I	Synonymous
scaffold06598	174466	cassava4.1_007228m	+	3	T	G	AAT	AAG	N	K	Nonsynonymous
scaffold07777	48117	cassava4.1_007266m	+	3	T	G	GCT	GCG	A	A	Synonymous
scaffold02911	67489	cassava4.1_007285m	-	3	G	A	CAG	CAA	Q	Q	Synonymous
scaffold02911	66924	cassava4.1_007285m	-	3	G	C	GTG	GTC	V	V	Synonymous
scaffold10247	2347	cassava4.1_007299m	+	3	A	G	GGA	GGG	G	G	Synonymous
scaffold06550	110271	cassava4.1_007306m	+	3	A	G	GGA	GGG	G	G	Synonymous
scaffold12317	99015	cassava4.1_007312m	+	2	C	A	CCT	CAT	P	H	Nonsynonymous
scaffold03581	790776	cassava4.1_007326m	-	2	C	G	ACA	AGA	T	R	Nonsynonymous
scaffold03581	790769	cassava4.1_007326m	-	3	T	A	GCT	GCA	A	A	Synonymous
scaffold03581	790718	cassava4.1_007326m	-	3	G	T	CGG	CGT	R	R	Synonymous
scaffold11328	36408	cassava4.1_007330m	-	1	G	T	GAT	TAT	D	Y	Nonsynonymous
scaffold12784	5600	cassava4.1_007345m	-	1	A	G	AAT	GAT	N	D	Nonsynonymous
scaffold00867	199190	cassava4.1_007363m	+	3	T	C	GCT	GCC	A	A	Synonymous
scaffold00867	199922	cassava4.1_007363m	+	3	A	G	AAA	AAG	K	K	Synonymous
scaffold00867	199940	cassava4.1_007363m	+	3	A	C	ATA	ATC	I	I	Synonymous
scaffold12004	205286	cassava4.1_007396m	+	2	C	T	GCC	GTC	A	V	Nonsynonymous
scaffold12004	205308	cassava4.1_007396m	+	3	A	G	AAA	AAG	K	K	Synonymous
scaffold12004	205479	cassava4.1_007396m	+	3	G	T	GGG	GGT	G	G	Synonymous
scaffold03581	686239	cassava4.1_007399m	-	3	C	T	ACC	ACT	T	T	Synonymous
scaffold03581	684801	cassava4.1_007399m	-	3	T	C	TCT	TCC	S	S	Synonymous
scaffold11495	794107	cassava4.1_007404m	+	2	T	G	ATT	AGT	I	S	Nonsynonymous
scaffold11495	796742	cassava4.1_007404m	+	3	A	G	CCA	CCG	P	P	Synonymous
scaffold05898	42779	cassava4.1_007412m	+	1	C	T	CGA	TGA	R	*	Nonsynonymous
scaffold03241	534522	cassava4.1_007416m	-	3	T	C	GAT	GAC	D	D	Synonymous
scaffold03241	534506	cassava4.1_007416m	-	1	A	G	AAC	GAC	N	D	Nonsynonymous
scaffold06875	186423	cassava4.1_007440m	+	3	C	T	GGC	GGT	G	G	Synonymous
scaffold08107	163352	cassava4.1_007447m	+	3	T	C	GCT	GCC	A	A	Synonymous
scaffold08107	163967	cassava4.1_007447m	+	3	A	G	AAA	AAG	K	K	Synonymous
scaffold08107	163985	cassava4.1_007447m	+	3	A	C	ACA	ACC	T	T	Synonymous
scaffold07519	564007	cassava4.1_007457m	-	1	G	A	GCA	ACA	A	T	Nonsynonymous
scaffold07519	563896	cassava4.1_007457m	-	1	C	T	CAT	TAT	H	Y	Nonsynonymous
scaffold07519	563895	cassava4.1_007457m	-	2	A	G	CAT	CGT	H	R	Nonsynonymous
scaffold07519	563770	cassava4.1_007457m	-	1	T	G	TTT	GTT	F	V	Nonsynonymous
scaffold07519	563741	cassava4.1_007457m	-	3	A	G	TCA	TCG	S	S	Synonymous
scaffold07519	563724	cassava4.1_007457m	-	2	T	C	TTA	TCA	L	S	Nonsynonymous
scaffold06814	392426	cassava4.1_007460m	-	3	T	A	GGT	GGA	G	G	Synonymous
scaffold04209	310054	cassava4.1_007462m	-	3	A	G	GCA	GCG	A	A	Synonymous
scaffold07859	213032	cassava4.1_007465m	-	3	G	C	CTG	CTC	L	L	Synonymous
scaffold02943	868623	cassava4.1_007476m	-	3	A	T	GAA	GAT	E	D	Nonsynonymous
scaffold07027	85876	cassava4.1_007511m	+	3	G	A	GGG	GGA	G	G	Synonymous
scaffold07027	85888	cassava4.1_007511m	+	3	G	A	GAG	GAA	E	E	Synonymous
scaffold07027	85891	cassava4.1_007511m	+	3	A	G	AGA	AGG	R	R	Synonymous
scaffold07027	85901	cassava4.1_007511m	+	1	T	A	TCT	ACT	S	T	Nonsynonymous
scaffold07027	85912	cassava4.1_007511m	+	3	T	G	AAT	AAG	N	K	Nonsynonymous
scaffold07027	85915	cassava4.1_007511m	+	3	C	T	TAC	TAT	Y	Y	Synonymous
scaffold07027	85924	cassava4.1_007511m	+	3	A	T	ACA	ACT	T	T	Synonymous
scaffold07027	85939	cassava4.1_007511m	+	3	C	T	TAC	TAT	Y	Y	Synonymous
scaffold07027	85954	cassava4.1_007511m	+	3	C	T	AAC	AAT	N	N	Synonymous
scaffold08265	626656	cassava4.1_007512m	+	1	A	C	AAG	CAG	K	Q	Nonsynonymous
scaffold08265	627051	cassava4.1_007512m	+	3	C	T	TTC	TTT	F	F	Synonymous
scaffold03597	22607	cassava4.1_007520m	+	3	C	T	GCC	GCT	A	A	Synonymous
scaffold03597	22673	cassava4.1_007520m	+	3	G	C	CTG	CTC	L	L	Synonymous
scaffold04209	378704	cassava4.1_007540m	+	1	C	G	CAA	GAA	Q	E	Nonsynonymous
scaffold03049	867704	cassava4.1_007552m	+	3	A	G	GCA	GCG	A	A	Synonymous
scaffold03241	530069	cassava4.1_007553m	+	3	C	T	CCC	CCT	P	P	Synonymous
scaffold06582	904165	cassava4.1_007560m	+	1	C	G	CAA	GAA	Q	E	Nonsynonymous
scaffold02421	561735	cassava4.1_007565m	-	3	C	A	ACC	ACA	T	T	Synonymous
scaffold02421	561702	cassava4.1_007565m	-	3	C	G	GGC	GGG	G	G	Synonymous
scaffold02765	338986	cassava4.1_007598m	+	3	C	T	TTC	TTT	F	F	Synonymous
scaffold02765	340922	cassava4.1_007598m	+	1	T	C	TTG	CTG	L	L	Synonymous
scaffold02765	341011	cassava4.1_007598m	+	3	T	G	GCT	GCG	A	A	Synonymous
scaffold06446	770012	cassava4.1_007602m	+	3	C	T	TTC	TTT	F	F	Synonymous
scaffold06446	770054	cassava4.1_007602m	+	3	G	T	TTG	TTT	L	F	Nonsynonymous
scaffold06446	771060	cassava4.1_007602m	+	1	C	T	CCA	TCA	P	S	Nonsynonymous
scaffold03049	968285	cassava4.1_007607m	-	2	G	C	AGC	ACC	S	T	Nonsynonymous
scaffold12831	48832	cassava4.1_007618m	-	1	C	T	CTG	TTG	L	L	Synonymous
scaffold12831	45643	cassava4.1_007618m	-	2	T	C	ATG	ACG	M	T	Nonsynonymous
scaffold12831	41943	cassava4.1_007618m	-	3	A	G	CTA	CTG	L	L	Synonymous
scaffold12831	41925	cassava4.1_007618m	-	3	C	T	CGC	CGT	R	R	Synonymous
scaffold03264	103536	cassava4.1_007620m	+	1	C	G	CTT	GTT	L	V	Nonsynonymous
scaffold03264	103686	cassava4.1_007620m	+	1	G	A	GAA	AAA	E	K	Nonsynonymous
scaffold11106	322534	cassava4.1_007638m	+	2	T	C	ATT	ACT	I	T	Nonsynonymous
scaffold11106	322856	cassava4.1_007638m	+	3	C	G	GCC	GCG	A	A	Synonymous
scaffold11106	322870	cassava4.1_007638m	+	2	C	G	ACA	AGA	T	R	Nonsynonymous
scaffold11106	332732	cassava4.1_007638m	+	3	T	C	TTT	TTC	F	F	Synonymous
scaffold02960	333726	cassava4.1_007650m	+	3	T	C	GAT	GAC	D	D	Synonymous
scaffold02960	334178	cassava4.1_007650m	+	3	T	A	GGT	GGA	G	G	Synonymous
scaffold02960	334506	cassava4.1_007650m	+	1	T	C	TGT	CGT	C	R	Nonsynonymous
scaffold08393	17006	cassava4.1_007651m	+	3	C	T	GGC	GGT	G	G	Synonymous
scaffold04043	1352671	cassava4.1_007671m	-	2	T	A	TTC	TAC	F	Y	Nonsynonymous
scaffold04043	1352608	cassava4.1_007671m	-	2	G	A	CGG	CAG	R	Q	Nonsynonymous
scaffold04043	1351875	cassava4.1_007671m	-	1	C	A	CTA	ATA	L	I	Nonsynonymous
scaffold06550	256507	cassava4.1_007678m	+	3	C	A	GTC	GTA	V	V	Synonymous
scaffold06825	231051	cassava4.1_007687m	+	3	C	G	AAC	AAG	N	K	Nonsynonymous
scaffold06825	231113	cassava4.1_007687m	+	2	T	C	TTT	TCT	F	S	Nonsynonymous
scaffold06825	231311	cassava4.1_007687m	+	1	T	C	TCA	CCA	S	P	Nonsynonymous
scaffold07122	10442	cassava4.1_007696m	+	3	C	T	TAC	TAT	Y	Y	Synonymous
scaffold09576	110814	cassava4.1_007709m	+	3	T	A	CTT	CTA	L	L	Synonymous
scaffold09576	110847	cassava4.1_007709m	+	3	T	C	GCT	GCC	A	A	Synonymous
scaffold09576	111179	cassava4.1_007709m	+	3	T	G	GAT	GAG	D	E	Nonsynonymous
scaffold09576	114160	cassava4.1_007709m	+	3	T	C	ACT	ACC	T	T	Synonymous
scaffold09576	114212	cassava4.1_007709m	+	1	A	T	ATG	TTG	M	L	Nonsynonymous
scaffold09576	114477	cassava4.1_007709m	+	3	T	G	TAT	TAG	Y	*	Nonsynonymous
scaffold02165	485851	cassava4.1_007711m	+	3	A	G	TTA	TTG	L	L	Synonymous
scaffold02165	485936	cassava4.1_007711m	+	1	C	A	CTT	ATT	L	I	Nonsynonymous
scaffold02165	485986	cassava4.1_007711m	+	3	T	G	CAT	CAG	H	Q	Nonsynonymous
scaffold02165	486046	cassava4.1_007711m	+	3	T	G	CGT	CGG	R	R	Synonymous
scaffold02165	486191	cassava4.1_007711m	+	1	C	T	CTA	TTA	L	L	Synonymous
scaffold11287	60153	cassava4.1_007726m	-	3	G	C	CGG	CGC	R	R	Synonymous
scaffold11287	60114	cassava4.1_007726m	-	3	C	T	CTC	CTT	L	L	Synonymous
scaffold07810	24180	cassava4.1_007747m	-	3	G	A	TTG	TTA	L	L	Synonymous
scaffold10316	81954	cassava4.1_007758m	+	1	C	G	CAG	GAG	Q	E	Nonsynonymous
scaffold12549	19366	cassava4.1_007779m	+	2	C	T	CCA	CTA	P	L	Nonsynonymous
scaffold04285	128345	cassava4.1_007781m	-	2	A	C	CAA	CCA	Q	P	Nonsynonymous
scaffold04285	128293	cassava4.1_007781m	-	3	G	T	CTG	CTT	L	L	Synonymous
scaffold00926	163483	cassava4.1_007792m	+	3	T	C	AGT	AGC	S	S	Synonymous
scaffold07579	91495	cassava4.1_007803m	+	3	C	G	GTC	GTG	V	V	Synonymous
scaffold07579	93396	cassava4.1_007803m	+	3	G	T	GTG	GTT	V	V	Synonymous
scaffold07579	93443	cassava4.1_007803m	+	2	C	G	GCA	GGA	A	G	Nonsynonymous
scaffold07579	93451	cassava4.1_007803m	+	1	G	A	GTA	ATA	V	I	Nonsynonymous
scaffold07579	93462	cassava4.1_007803m	+	3	T	C	CTT	CTC	L	L	Synonymous
scaffold07579	93498	cassava4.1_007803m	+	3	A	G	CTA	CTG	L	L	Synonymous
scaffold00341	160319	cassava4.1_007806m	-	1	A	G	ACT	GCT	T	A	Nonsynonymous
scaffold03060	413090	cassava4.1_007812m	+	1	G	A	GGA	AGA	G	R	Nonsynonymous
scaffold03481	84254	cassava4.1_007825m	-	1	G	A	GCT	ACT	A	T	Nonsynonymous
scaffold03481	84013	cassava4.1_007825m	-	2	A	T	CAC	CTC	H	L	Nonsynonymous
scaffold03481	83973	cassava4.1_007825m	-	3	A	G	AGA	AGG	R	R	Synonymous
scaffold07991	216991	cassava4.1_007827m	-	3	T	G	GGT	GGG	G	G	Synonymous
scaffold03802	603262	cassava4.1_007837m	-	3	G	A	GGG	GGA	G	G	Synonymous
scaffold03614	224623	cassava4.1_007842m	-	1	T	A	TTT	ATT	F	I	Nonsynonymous
scaffold02658	331237	cassava4.1_007857m	+	3	A	C	CTA	CTC	L	L	Synonymous
scaffold02658	331283	cassava4.1_007857m	+	1	T	G	TCC	GCC	S	A	Nonsynonymous
scaffold03883	283584	cassava4.1_007889m	+	2	G	A	GGG	GAG	G	E	Nonsynonymous
scaffold03883	283618	cassava4.1_007889m	+	3	G	C	CGG	CGC	R	R	Synonymous
scaffold03883	283623	cassava4.1_007889m	+	2	C	T	ACT	ATT	T	I	Nonsynonymous
scaffold03883	283624	cassava4.1_007889m	+	3	T	C	ACT	ACC	T	T	Synonymous
scaffold03883	284639	cassava4.1_007889m	+	1	T	A	TCA	ACA	S	T	Nonsynonymous
scaffold11297	133250	cassava4.1_007896m	+	1	T	A	TTT	ATT	F	I	Nonsynonymous
scaffold06916	1608749	cassava4.1_007900m	+	3	G	C	TTG	TTC	L	F	Nonsynonymous
scaffold09260	357080	cassava4.1_007909m	+	1	A	G	ATC	GTC	I	V	Nonsynonymous
scaffold09260	357118	cassava4.1_007909m	+	3	T	G	CCT	CCG	P	P	Synonymous
scaffold09260	357481	cassava4.1_007909m	+	1	G	A	GCT	ACT	A	T	Nonsynonymous
scaffold09260	357652	cassava4.1_007909m	+	3	G	A	CCG	CCA	P	P	Synonymous
scaffold09260	357682	cassava4.1_007909m	+	3	T	C	TAT	TAC	Y	Y	Synonymous
scaffold11179	199993	cassava4.1_007911m	+	3	T	C	GAT	GAC	D	D	Synonymous
scaffold11179	200026	cassava4.1_007911m	+	3	A	G	TCA	TCG	S	S	Synonymous
scaffold00271	170301	cassava4.1_007932m	+	3	T	C	GCT	GCC	A	A	Synonymous
scaffold00271	170596	cassava4.1_007932m	+	3	A	T	CCA	CCT	P	P	Synonymous
scaffold01624	172131	cassava4.1_007933m	+	3	G	C	TTG	TTC	L	F	Nonsynonymous
scaffold06916	1476162	cassava4.1_007937m	+	3	T	G	CCT	CCG	P	P	Synonymous
scaffold11297	786191	cassava4.1_007946m	+	2	C	G	TCT	TGT	S	C	Nonsynonymous
scaffold11297	786305	cassava4.1_007946m	+	2	T	C	CTC	CCC	L	P	Nonsynonymous
scaffold11297	786906	cassava4.1_007946m	+	3	C	A	GTC	GTA	V	V	Synonymous
scaffold00977	132048	cassava4.1_007954m	+	3	T	C	GGT	GGC	G	G	Synonymous
scaffold00977	132050	cassava4.1_007954m	+	2	A	G	CAG	CGG	Q	R	Nonsynonymous
scaffold00977	132329	cassava4.1_007954m	+	2	T	C	TTG	TCG	L	S	Nonsynonymous
scaffold00977	132333	cassava4.1_007954m	+	3	C	A	GCC	GCA	A	A	Synonymous
scaffold12513	156850	cassava4.1_007964m	-	3	C	T	CCC	CCT	P	P	Synonymous
scaffold12513	155869	cassava4.1_007964m	-	3	C	G	ACC	ACG	T	T	Synonymous
scaffold06550	527935	cassava4.1_007980m	+	3	G	A	CTG	CTA	L	L	Synonymous
scaffold06550	527971	cassava4.1_007980m	+	3	G	A	TCG	TCA	S	S	Synonymous
scaffold05214	1069265	cassava4.1_007986m	+	3	T	C	CCT	CCC	P	P	Synonymous
scaffold05214	1070262	cassava4.1_007986m	+	3	G	C	TCG	TCC	S	S	Synonymous
scaffold04175	809688	cassava4.1_007991m	+	2	C	A	GCT	GAT	A	D	Nonsynonymous
scaffold05019	170042	cassava4.1_008013m	+	2	C	A	TCT	TAT	S	Y	Nonsynonymous
scaffold05019	170171	cassava4.1_008013m	+	3	T	C	CGT	CGC	R	R	Synonymous
scaffold08423	137068	cassava4.1_008018m	-	2	C	A	GCC	GAC	A	D	Nonsynonymous
scaffold08423	136968	cassava4.1_008018m	-	3	C	A	TCC	TCA	S	S	Synonymous
scaffold05019	167550	cassava4.1_008019m	+	3	C	G	CAC	CAG	H	Q	Nonsynonymous
scaffold05019	167883	cassava4.1_008019m	+	3	G	A	ACG	ACA	T	T	Synonymous
scaffold07238	220386	cassava4.1_008036m	-	3	T	G	GCT	GCG	A	A	Synonymous
scaffold02077	73818	cassava4.1_008044m	-	1	G	A	GAG	AAG	E	K	Nonsynonymous
scaffold02077	73771	cassava4.1_008044m	-	3	G	A	GAG	GAA	E	E	Synonymous
scaffold05875	1822091	cassava4.1_008061m	-	1	A	C	ACA	CCA	T	P	Nonsynonymous
scaffold05019	190779	cassava4.1_008071m	-	2	A	C	CAG	CCG	Q	P	Nonsynonymous
scaffold05019	189828	cassava4.1_008071m	-	2	A	G	GAT	GGT	D	G	Nonsynonymous
scaffold05019	189626	cassava4.1_008071m	-	3	G	C	GAG	GAC	E	D	Nonsynonymous
scaffold00847	1702873	cassava4.1_008073m	-	3	T	A	TCT	TCA	S	S	Synonymous
scaffold03896	135985	cassava4.1_008078m	-	1	C	A	CAA	AAA	Q	K	Nonsynonymous
scaffold03896	135631	cassava4.1_008078m	-	1	C	T	CTG	TTG	L	L	Synonymous
scaffold03896	135629	cassava4.1_008078m	-	3	G	A	CTG	CTA	L	L	Synonymous
scaffold03896	135590	cassava4.1_008078m	-	3	G	A	AGG	AGA	R	R	Synonymous
scaffold04314	71322	cassava4.1_008081m	-	1	T	A	TGG	AGG	W	R	Nonsynonymous
scaffold04314	69868	cassava4.1_008081m	-	2	C	T	TCT	TTT	S	F	Nonsynonymous
scaffold11714	79320	cassava4.1_008086m	+	2	C	T	CCC	CTC	P	L	Nonsynonymous
scaffold09761	238825	cassava4.1_008089m	-	3	T	C	AGT	AGC	S	S	Synonymous
scaffold06513	19540	cassava4.1_008110m	-	3	G	A	GAG	GAA	E	E	Synonymous
scaffold02912	237752	cassava4.1_008124m	-	3	C	T	TTC	TTT	F	F	Synonymous
scaffold11195	19197	cassava4.1_008126m	+	3	G	T	CCG	CCT	P	P	Synonymous
scaffold08873	237696	cassava4.1_008132m	+	1	T	C	TCA	CCA	S	P	Nonsynonymous
scaffold08873	237891	cassava4.1_008132m	+	1	G	A	GTG	ATG	V	M	Nonsynonymous
scaffold08873	237932	cassava4.1_008132m	+	3	C	A	GGC	GGA	G	G	Synonymous
scaffold08873	237977	cassava4.1_008132m	+	3	A	T	ACA	ACT	T	T	Synonymous
scaffold08873	237988	cassava4.1_008132m	+	2	C	G	ACC	AGC	T	S	Nonsynonymous
scaffold08873	238324	cassava4.1_008132m	+	3	C	T	TCC	TCT	S	S	Synonymous
scaffold08873	238366	cassava4.1_008132m	+	3	G	C	GCG	GCC	A	A	Synonymous
scaffold04175	86123	cassava4.1_008135m	-	3	A	G	CCA	CCG	P	P	Synonymous
scaffold04175	85145	cassava4.1_008135m	-	3	T	G	ACT	ACG	T	T	Synonymous
scaffold12211	107956	cassava4.1_008159m	-	3	A	G	CCA	CCG	P	P	Synonymous
scaffold12211	107087	cassava4.1_008159m	-	3	T	G	ACT	ACG	T	T	Synonymous
scaffold08910	253489	cassava4.1_008162m	-	1	G	C	GTT	CTT	V	L	Nonsynonymous
scaffold08757	457798	cassava4.1_008180m	-	3	C	G	GGC	GGG	G	G	Synonymous
scaffold08757	457636	cassava4.1_008180m	-	3	G	A	TCG	TCA	S	S	Synonymous
scaffold04953	260629	cassava4.1_008188m	+	3	C	T	AAC	AAT	N	N	Synonymous
scaffold04953	262952	cassava4.1_008188m	+	3	G	A	AAG	AAA	K	K	Synonymous
scaffold06908	29207	cassava4.1_008193m	-	2	G	A	AGC	AAC	S	N	Nonsynonymous
scaffold06908	29197	cassava4.1_008193m	-	3	A	T	CCA	CCT	P	P	Synonymous
scaffold06908	29179	cassava4.1_008193m	-	3	G	T	CCG	CCT	P	P	Synonymous
scaffold11341	592902	cassava4.1_008195m	+	3	G	A	GGG	GGA	G	G	Synonymous
scaffold11341	593161	cassava4.1_008195m	+	3	A	G	TCA	TCG	S	S	Synonymous
scaffold11341	593406	cassava4.1_008195m	+	2	T	C	GTG	GCG	V	A	Nonsynonymous
scaffold01551	1626194	cassava4.1_008197m	+	3	C	T	TTC	TTT	F	F	Synonymous
scaffold09880	642732	cassava4.1_008198m	-	3	T	C	GGT	GGC	G	G	Synonymous
scaffold03850	138922	cassava4.1_008219m	+	1	G	T	GCT	TCT	A	S	Nonsynonymous
scaffold03850	139566	cassava4.1_008219m	+	2	G	A	CGT	CAT	R	H	Nonsynonymous
scaffold02264	499228	cassava4.1_008227m	+	1	G	C	GGG	CGG	G	R	Nonsynonymous
scaffold02264	499317	cassava4.1_008227m	+	3	A	G	CAA	CAG	Q	Q	Synonymous
scaffold03363	221372	cassava4.1_008233m	+	1	T	C	TTC	CTC	F	L	Nonsynonymous
scaffold08542	439806	cassava4.1_008239m	-	3	C	A	GCC	GCA	A	A	Synonymous
scaffold08542	437616	cassava4.1_008239m	-	2	A	C	CAG	CCG	Q	P	Nonsynonymous
scaffold07520	2628467	cassava4.1_008246m	-	1	T	G	TAT	GAT	Y	D	Nonsynonymous
scaffold03741	739048	cassava4.1_008258m	-	3	C	T	TCC	TCT	S	S	Synonymous
scaffold03741	736811	cassava4.1_008258m	-	3	T	G	GAT	GAG	D	E	Nonsynonymous
scaffold03741	728804	cassava4.1_008258m	-	2	A	T	AAG	ATG	K	M	Nonsynonymous
scaffold02853	299059	cassava4.1_008267m	+	2	C	G	ACA	AGA	T	R	Nonsynonymous
scaffold07933	137584	cassava4.1_008276m	+	2	G	T	GGA	GTA	G	V	Nonsynonymous
scaffold07933	138456	cassava4.1_008276m	+	3	T	C	GAT	GAC	D	D	Synonymous
scaffold07519	732437	cassava4.1_008285m	-	3	T	A	GGT	GGA	G	G	Synonymous
scaffold07519	732299	cassava4.1_008285m	-	3	C	A	CTC	CTA	L	L	Synonymous
scaffold05859	631460	cassava4.1_008299m	+	3	A	G	AGA	AGG	R	R	Synonymous
scaffold03614	364068	cassava4.1_008311m	+	3	G	A	ACG	ACA	T	T	Synonymous
scaffold05875	1031042	cassava4.1_008317m	+	2	A	T	TAC	TTC	Y	F	Nonsynonymous
scaffold05875	1032978	cassava4.1_008317m	+	2	T	G	TTT	TGT	F	C	Nonsynonymous
scaffold05875	1032979	cassava4.1_008317m	+	3	T	A	TTT	TTA	F	L	Nonsynonymous
scaffold05875	1032981	cassava4.1_008317m	+	2	T	G	GTG	GGG	V	G	Nonsynonymous
scaffold02538	463648	cassava4.1_008337m	-	1	C	G	CAA	GAA	Q	E	Nonsynonymous
scaffold03219	26911	cassava4.1_008376m	+	1	C	A	CAG	AAG	Q	K	Nonsynonymous
scaffold06705	421884	cassava4.1_008379m	+	1	G	A	GAA	AAA	E	K	Nonsynonymous
scaffold11067	19751	cassava4.1_008396m	+	3	C	T	GCC	GCT	A	A	Synonymous
scaffold11067	19783	cassava4.1_008396m	+	2	A	C	TAC	TCC	Y	S	Nonsynonymous
scaffold11067	19809	cassava4.1_008396m	+	1	T	G	TAC	GAC	Y	D	Nonsynonymous
scaffold11067	19829	cassava4.1_008396m	+	3	C	T	GGC	GGT	G	G	Synonymous
scaffold11067	24806	cassava4.1_008396m	+	2	A	G	TAT	TGT	Y	C	Nonsynonymous
scaffold08083	5244	cassava4.1_008399m	-	2	T	G	ATG	AGG	M	R	Nonsynonymous
scaffold04450	16738	cassava4.1_008401m	+	1	C	T	CCT	TCT	P	S	Nonsynonymous
scaffold04402	19862	cassava4.1_008405m	+	1	C	T	CAG	TAG	Q	*	Nonsynonymous
scaffold11297	460928	cassava4.1_008421m	+	3	C	T	TTC	TTT	F	F	Synonymous
scaffold04251	435991	cassava4.1_008423m	-	3	C	T	TCC	TCT	S	S	Synonymous
scaffold07478	515642	cassava4.1_008437m	-	3	T	C	CAT	CAC	H	H	Synonymous
scaffold06582	846967	cassava4.1_008463m	+	1	A	G	ATT	GTT	I	V	Nonsynonymous
scaffold07996	54675	cassava4.1_008467m	+	2	A	G	AAC	AGC	N	S	Nonsynonymous
scaffold10963	743099	cassava4.1_008481m	+	2	T	C	CTA	CCA	L	P	Nonsynonymous
scaffold10963	743239	cassava4.1_008481m	+	2	T	C	ATG	ACG	M	T	Nonsynonymous
scaffold08446	317594	cassava4.1_008491m	-	1	G	A	GGC	AGC	G	S	Nonsynonymous
scaffold09876	772759	cassava4.1_008504m	+	2	G	A	TGC	TAC	C	Y	Nonsynonymous
scaffold12601	103533	cassava4.1_008510m	-	3	T	A	GAT	GAA	D	E	Nonsynonymous
scaffold07478	653010	cassava4.1_008521m	-	2	A	G	GAG	GGG	E	G	Nonsynonymous
scaffold07478	652974	cassava4.1_008521m	-	2	A	G	CAG	CGG	Q	R	Nonsynonymous
scaffold06726	125469	cassava4.1_008530m	+	3	C	G	TCC	TCG	S	S	Synonymous
scaffold08655	274708	cassava4.1_008565m	-	3	G	T	CTG	CTT	L	L	Synonymous
scaffold00977	240843	cassava4.1_008566m	+	3	C	A	ACC	ACA	T	T	Synonymous
scaffold03131	80731	cassava4.1_008585m	+	3	A	C	ATA	ATC	I	I	Synonymous
scaffold03131	80783	cassava4.1_008585m	+	1	A	C	AAA	CAA	K	Q	Nonsynonymous
scaffold03131	80995	cassava4.1_008585m	+	3	G	A	TTG	TTA	L	L	Synonymous
scaffold03131	81674	cassava4.1_008585m	+	1	A	G	AAT	GAT	N	D	Nonsynonymous
scaffold03131	81766	cassava4.1_008585m	+	3	C	A	ATC	ATA	I	I	Synonymous
scaffold08886	94005	cassava4.1_008588m	-	3	G	A	AGG	AGA	R	R	Synonymous
scaffold05019	83523	cassava4.1_008589m	+	3	T	G	CTT	CTG	L	L	Synonymous
scaffold05019	83535	cassava4.1_008589m	+	3	C	T	GCC	GCT	A	A	Synonymous
scaffold05019	84502	cassava4.1_008589m	+	1	T	A	TTA	ATA	L	I	Nonsynonymous
scaffold06948	153040	cassava4.1_008609m	+	3	T	C	GGT	GGC	G	G	Synonymous
scaffold07520	633717	cassava4.1_008647m	-	3	C	T	AGC	AGT	S	S	Synonymous
scaffold03410	55954	cassava4.1_008663m	-	1	G	T	GTT	TTT	V	F	Nonsynonymous
scaffold01551	3549588	cassava4.1_008677m	-	3	A	C	ACA	ACC	T	T	Synonymous
scaffold12262	254788	cassava4.1_008683m	-	1	G	A	GCC	ACC	A	T	Nonsynonymous
scaffold12262	254717	cassava4.1_008683m	-	3	T	C	TTT	TTC	F	F	Synonymous
scaffold12262	254636	cassava4.1_008683m	-	3	C	T	GTC	GTT	V	V	Synonymous
scaffold12262	253494	cassava4.1_008683m	-	3	G	A	GGG	GGA	G	G	Synonymous
scaffold12262	253371	cassava4.1_008683m	-	3	A	G	GTA	GTG	V	V	Synonymous
scaffold12262	253060	cassava4.1_008683m	-	3	T	A	CCT	CCA	P	P	Synonymous
scaffold12262	252999	cassava4.1_008683m	-	1	G	A	GCA	ACA	A	T	Nonsynonymous
scaffold12262	252829	cassava4.1_008683m	-	3	C	T	TAC	TAT	Y	Y	Synonymous
scaffold06711	235998	cassava4.1_008685m	-	3	G	A	ACG	ACA	T	T	Synonymous
scaffold06711	235436	cassava4.1_008685m	-	3	A	G	AAA	AAG	K	K	Synonymous
scaffold06711	235394	cassava4.1_008685m	-	3	G	A	ACG	ACA	T	T	Synonymous
[truncated: 4,616 more rows]
