# Supplementary material for: Genome-Wide Discovery and Information Resource Development of DNA Polymorphisms in Cassava
Source: PLoS One. 2013 Sep 11;8(9):e74056. doi: 10.1371/journal.pone.0074056 (PMC3770675; doi:10.1371/journal.pone.0074056)
Supplement: Table S3 — Details of SNPs located in predicted CDSs from the cassava draft genome sequence Of the 1,190 validated SNPs by Ferguson et al. in 2013, 103 were able to be assigned to the locations of the discovered SNP in this study. All the alleles were also identical to the result of this study. (XLS) [file pone.0074056.s007.xls]

## Sheet: Tab S3
Table S3. Details of SNPs located in predicted CDSs from cassava draft genome sequence
Of the 1,190 validated SNPs by Ferguson et al. in 2013, 103 were able to be assigned to the locations of the discovered SNP in this study. All the alleles were also identical to the result of this study.
SNP ID (this study)	SNP ID (Ferguson et al., 2012)	Gene ID	Genome scaffold ID	SNP location in genome scaffold	Allele
R_MesP_000279m.01	Me.MEF.c.2744	cassava4.1_000279m	scaffold10222	23384	A/T
R_MesP_001567m.03	Me.MEF.c.3206	cassava4.1_001567m	scaffold01701	524265	A/T
R_MesP_001640m.02	Me.MEF.c.2663	cassava4.1_001640m	scaffold05219	124972	C/T
R_MesP_002375m.08	Me.MEF.c.2473	cassava4.1_002375m	scaffold00271	73027	C/T
R_MesP_002648m.00	Me.MEF.c.3245	cassava4.1_002648m	scaffold08265	12105	A/T
R_MesP_002747m.00	Me.MEF.c.3176	cassava4.1_002747m	scaffold11243	96145	A/T
R_MesP_003090m.05	Me.MEF.c.3339	cassava4.1_003090m	scaffold05421	111112	A/G
R_MesP_003144m.00	Me.MEF.c.2755	cassava4.1_003144m	scaffold04274	213187	A/G
R_MesP_003321m.01	Me.MEF.c.1794	cassava4.1_003321m	scaffold02431	174176	A/C
R_MesP_003427m.01	Me.MEF.c.2363	cassava4.1_003427m	scaffold09294	205067	A/G
R_MesP_004227m.01	Me.MEF.c.3056	cassava4.1_004227m	scaffold12585	11918	A/G
R_MesP_004227m.02	Me.MEF.c.3057	cassava4.1_004227m	scaffold12585	12038	A/G
R_MesP_004630m.01	Me.MEF.c.3345	cassava4.1_004630m	scaffold03264	203508	A/G
R_MesP_004975m.00	Me.MEF.c.3066	cassava4.1_004975m	scaffold08265	4313944	A/G
R_MesP_005040m.12	Me.MEF.c.3336	cassava4.1_005040m	scaffold04285	281079	A/G
R_MesP_006632m.00	Me.MEF.c.3217	cassava4.1_006632m	scaffold04043	804524	A/G
R_MesP_007404m.01	Me.MEF.c.2570	cassava4.1_007404m	scaffold11495	796742	A/G
R_MesP_007552m.00	Me.MEF.c.3199	cassava4.1_007552m	scaffold03049	867704	A/G
R_MesP_007560m.00	Me.MEF.c.1958	cassava4.1_007560m	scaffold06582	904165	C/G
R_MesP_008478m.01	Me.MEF.c.3361	cassava4.1_008478m	scaffold04457	1003339	C/T
R_MesP_008791m.00	Me.MEF.c.2962	cassava4.1_008791m	scaffold10305	629767	A/G
R_MesP_008822m.00	Me.MEF.c.1127	cassava4.1_008822m	scaffold02717	237099	G/T
R_MesP_008965m.01	Me.MEF.c.2384	cassava4.1_008965m	scaffold12262	132277	A/T
R_MesP_009150m.04	Me.MEF.c.1459	cassava4.1_009150m	scaffold08265	2078665	A/C
R_MesP_009532m.02	Me.MEF.c.1982	cassava4.1_009532m	scaffold08380	34042	G/T
R_MesP_009764m.00	Me.MEF.c.0774	cassava4.1_009764m	scaffold07238	149170	C/G
R_MesP_010236m.02	Me.MEF.c.1049	cassava4.1_010236m	scaffold04587	95636	A/C
R_MesP_010383m.02	Me.MEF.c.1268	cassava4.1_010383m	scaffold00847	2075370	C/T
R_MesP_010832m.02	Me.MEF.c.1071	cassava4.1_010832m	scaffold02870	5127	C/T
R_MesP_010884m.03	Me.MEF.c.2344	cassava4.1_010884m	scaffold12088	25866	G/T
R_MesP_010884m.06	Me.MEF.c.2346	cassava4.1_010884m	scaffold12088	30223	C/G
R_MesP_011879m.05	Me.MEF.c.2979	cassava4.1_011879m	scaffold06656	794006	C/G
R_MesP_011947m.03	Me.MEF.c.2248	cassava4.1_011947m	scaffold01551	2841586	C/T
R_MesP_012068m.01	Me.MEF.c.2001	cassava4.1_012068m	scaffold08265	61457	C/G
R_MesP_012375m.00	Me.MEF.c.2402	cassava4.1_012375m	scaffold08265	1858135	A/C
R_MesP_012582m.01	Me.MEF.c.2454	cassava4.1_012582m	scaffold08085	36479	A/G
R_MesP_012703m.01	Me.MEF.c.2119	cassava4.1_012703m	scaffold12498	309545	A/T
R_MesP_012776m.01	Me.MEF.c.3152	cassava4.1_012776m	scaffold00321	179660	A/G
R_MesP_012882m.01	Me.MEF.c.0670	cassava4.1_012882m	scaffold11110	92729	A/C
R_MesP_012882m.02	Me.MEF.c.0671	cassava4.1_012882m	scaffold11110	92855	A/C
R_MesP_013010m.00	Me.MEF.c.0996	cassava4.1_013010m	scaffold07233	29151	A/T
R_MesP_013452m.00	Me.MEF.c.2177	cassava4.1_013452m	scaffold02431	443087	A/C
R_MesP_013631m.00	Me.MEF.c.0744	cassava4.1_013631m	scaffold07478	34782	C/T
R_MesP_013795m.02	Me.MEF.c.2927	cassava4.1_013795m	scaffold09294	87456	A/T
R_MesP_013999m.00	Me.MEF.c.1284	cassava4.1_013999m	scaffold03237	157721	C/G
R_MesP_014216m.00	Me.MEF.c.0963	cassava4.1_014216m	scaffold11960	73682	A/G
R_MesP_014405m.06	Me.MEF.c.0240	cassava4.1_014405m	scaffold06598	425721	A/G
R_MesP_014693m.00	Me.MEF.c.2428	cassava4.1_014693m	scaffold06407	370274	A/G
R_MesP_015054m.01	Me.MEF.c.1671	cassava4.1_015054m	scaffold12794	25269	A/G
R_MesP_015068m.03	Me.MEF.c.2698	cassava4.1_015068m	scaffold05363	196220	A/T
R_MesP_015093m.01	Me.MEF.c.3044	cassava4.1_015093m	scaffold12455	220233	C/T
R_MesP_015119m.02	Me.MEF.c.0458	cassava4.1_015119m	scaffold10504	17877	C/T
R_MesP_015358m.01	Me.MEF.c.0262	cassava4.1_015358m	scaffold06407	113040	C/T
R_MesP_015358m.02	Me.MEF.c.0263	cassava4.1_015358m	scaffold06407	113448	A/T
R_MesP_015786m.00	Me.MEF.c.0114	cassava4.1_015786m	scaffold11661	293210	C/T
R_MesP_015850m.01	Me.MEF.c.1874	cassava4.1_015850m	scaffold06278	142397	G/T
R_MesP_015958m.00	Me.MEF.c.3229	cassava4.1_015958m	scaffold10045	438228	A/G
R_MesP_015972m.01	Me.MEF.c.3209	cassava4.1_015972m	scaffold05859	584798	C/T
R_MesP_016045m.00	Me.MEF.c.2928	cassava4.1_016045m	scaffold09631	95044	A/T
R_MesP_016262m.01	Me.MEF.c.2655	cassava4.1_016262m	scaffold05875	845674	G/T
R_MesP_016312m.00	Me.MEF.c.2236	cassava4.1_016312m	scaffold06916	1353707	A/T
R_MesP_016339m.06	Me.MEF.c.1052	cassava4.1_016339m	scaffold05875	1512655	A/T
R_MesP_016344m.05	Me.MEF.c.2554	cassava4.1_016344m	scaffold01514	54209	C/G
R_MesP_016364m.01	Me.MEF.c.0795	cassava4.1_016364m	scaffold02421	475471	A/G
R_MesP_016411m.00	Me.MEF.c.3310	cassava4.1_016411m	scaffold01551	1608759	C/T
R_MesP_016484m.01	Me.MEF.c.3379	cassava4.1_016484m	scaffold08799	183769	G/T
R_MesP_016917m.11	Me.MEF.c.1658	cassava4.1_016917m	scaffold07520	1722908	A/C
R_MesP_016917m.16	Me.MEF.c.1664	cassava4.1_016917m	scaffold07520	1724876	A/T
R_MesP_017270m.00	Me.MEF.c.0570	cassava4.1_017270m	scaffold00847	1732669	A/G
R_MesP_017713m.00	Me.MEF.c.0859	cassava4.1_017713m	scaffold02264	132995	C/T
R_MesP_017738m.00	Me.MEF.c.2873	cassava4.1_017738m	scaffold11110	232152	C/G
R_MesP_017755m.04	Me.MEF.c.3002	cassava4.1_017755m	scaffold12946	396504	C/T
R_MesP_018048m.00	Me.MEF.c.1986	cassava4.1_018048m	scaffold07027	61508	C/T
R_MesP_018091m.00	Me.MEF.c.2562	cassava4.1_018091m	scaffold03735	83703	A/G
R_MesP_018095m.00	Me.MEF.c.0381	cassava4.1_018095m	scaffold06005	225219	C/T
R_MesP_018102m.01	Me.MEF.c.1279	cassava4.1_018102m	scaffold03168	55619	A/T
R_MesP_018355m.00	Me.MEF.c.2297	cassava4.1_018355m	scaffold05859	590922	A/G
R_MesP_018401m.03	Me.MEF.c.1597	cassava4.1_018401m	scaffold03150	159657	C/T
R_MesP_018439m.00	Me.MEF.c.2128	cassava4.1_018439m	scaffold03614	493353	C/G
R_MesP_018524m.00	Me.MEF.c.2747	cassava4.1_018524m	scaffold12794	504065	A/G
R_MesP_018548m.04	Me.MEF.c.0767	cassava4.1_018548m	scaffold09458	13818	A/C
R_MesP_018555m.02	Me.MEF.c.1617	cassava4.1_018555m	scaffold11279	197763	C/T
R_MesP_018724m.00	Me.MEF.c.1393	cassava4.1_018724m	scaffold01551	2804872	G/T
R_MesP_018755m.00	Me.MEF.c.2448	cassava4.1_018755m	scaffold12742	63374	G/T
R_MesP_018881m.00	Me.MEF.c.0768	cassava4.1_018881m	scaffold02477	376181	C/T
R_MesP_018897m.02	Me.MEF.c.0951	cassava4.1_018897m	scaffold05703	60839	G/T
R_MesP_018900m.00	Me.MEF.c.1382	cassava4.1_018900m	scaffold10222	26834	C/T
R_MesP_018952m.00	Me.MEF.c.0829	cassava4.1_018952m	scaffold10524	7426	C/T
R_MesP_018955m.03	Me.MEF.c.2759	cassava4.1_018955m	scaffold02421	61392	A/C
R_MesP_019054m.00	Me.MEF.c.1454	cassava4.1_019054m	scaffold00847	305160	A/G
R_MesP_019054m.01	Me.MEF.c.1455	cassava4.1_019054m	scaffold00847	305643	A/T
R_MesP_019293m.04	Me.MEF.c.2124	cassava4.1_019293m	scaffold07238	193443	A/G
R_MesP_019641m.02	Me.MEF.c.2953	cassava4.1_019641m	scaffold09151	975576	A/T
R_MesP_020084m.00	Me.MEF.c.3324	cassava4.1_020084m	scaffold01796	17779	A/G
R_MesP_020289m.00	Me.MEF.c.1729	cassava4.1_020289m	scaffold04538	100541	C/T
R_MesP_020722m.01	Me.MEF.c.2714	cassava4.1_020722m	scaffold10173	959438	C/G
R_MesP_020733m.00	Me.MEF.c.3139	cassava4.1_020733m	scaffold04209	542273	C/T
R_MesP_024632m.00	Me.MEF.c.0677	cassava4.1_024632m	scaffold03237	297465	C/G
R_MesP_026456m.00	Me.MEF.c.2401	cassava4.1_026456m	scaffold06158	303583	A/G
R_MesP_027198m.00	Me.MEF.c.1902	cassava4.1_027198m	scaffold06512	1446290	A/T
R_MesP_027526m.14	Me.MEF.c.0724	cassava4.1_027526m	scaffold11837	111409	C/T
R_MesP_032608m.00	Me.MEF.c.1382	cassava4.1_032608m	scaffold01645	30975	C/T
R_MesP_034057m.00	Me.MEF.c.1235	cassava4.1_034057m	scaffold08265	4464846	A/G
