# Supplementary material for: Genome-Wide Discovery and Information Resource Development of DNA Polymorphisms in Cassava
Source: PLoS One. 2013 Sep 11;8(9):e74056. doi: 10.1371/journal.pone.0074056 (PMC3770675; doi:10.1371/journal.pone.0074056)
Supplement: Text S1 — Example of an input file during a Primer3 program run. (TXT) [file pone.0074056.s008.txt]

PRIMER_LOWERCASE_MASKING=1
PRIMER_FIRST_BASE_INDEX=1
PRIMER_OPT_GC_PERCENT=50
PRIMER_MAX_GC=65
PRIMER_MIN_GC=45
PRIMER_OPT_TM=62
PRIMER_MAX_TM=72
PRIMER_MIN_TM=58
PRIMER_MAX_DIFF_TM=2
PRIMER_OPT_SIZE=20
PRIMER_MAX_SIZE=25
PRIMER_MIN_SIZE=18
PRIMER_PRODUCT_SIZE_RANGE=150-200
SEQUENCE_TARGET=14932,1
PRIMER_SEQUENCE_ID=R_MesP_000003m.00
SEQUENCE_TEMPLATE=ATGAAGCTCAAGCGAAGGAGGCCTTTGGAAGTGGTTAGTAAACTCACCAATATTATGCATGTCTTATGCTTTGGTTTTCTTTATGCAGTACTTATTATTGAGCCTTAGAATGGTGTTCATTTTGTTACTTTTAAGGTTTATGCTATTTTTCAATATTCTATAATATTTTGAAGTAGTTGGTATTGAACTGTGATTGTTTGGTAAGACAAAGGTTATTGCTTGGTTGTTCCTCTGCGTCTATTTTAGATACTCTTATTGTTGTGATTGGATTACTGAATTATGATTATTTCTTTCTGTTAATGACCATGAAGTATTGGCTTTTAGCTGTGATTGCTATAGTAGACTGATGTGGTATGTAGCTGCGTGAAATGTGATTTTGCTTTGTAAGTCTAGGGTTTGTTTTACTTTATTTTATTTCTTAGGAATGCCCGTGTTATGTTAATTCACAGTTTTTTCTTGAATGGATTTGCAATGGGTGTGGTTGTGGTAGTTAATGAACTATATATGTTTATACACGGGGCTTCTGTTTGTAATGGCTGAGCAGCAGATAAGTAGCCACCATTTCTTTGCCTATTGAATAAACTTTGGAAATGAATAAGGTTTTGAAGTAAAAGATGGTTTTATAATCCTTTATTCAGTTGGTTTGGCTTGCATTTATTTAGTTTTGCTTCTTTTTTTTTCTTCTCTCTCTCTCTCTCTCTCTTTTGAATTGATTTCCTTATATATTTTGATCCCTACAACTCATGTAACTGTTCTTTTTCTGTCATTTTTACCAGCCTCCCAAAATTAAATCCTTCATCAATAGTGTTACTGCTACTCCATTCGAGAATATAGAAGAATCCCTAAAAAGTTTTGTCTGGGAGTTCGATAAGGTGATTTTATAGCTTTTATCTGATAAAAAATCAATGTTGTTTTTTTACAGACTTTTTGTTAAAGTTATGCTTTATTTATGCGTATTTCATGTTGATGCAGGGGGATTTTCATCATTGGGTTGATCTTTTTAATCATTTTGATTCATTTTTTGAGAAGCACATAAAACAAAGAAAAGATCTGCAGGTTGAGGACAATTTTTTGGAATCTGATCCTCCCTTTCCTAGAGAAGCCGTTCTTCAAATTCTACGTGTTATCAGAATAATTTTGGAGAACTGCACAAATAAGCATTTTTATAGTTCTTATGAGGTATATTGTTTCCTACTTTGTGCTCTGCACTTGGTCAATGGGTACCTACTTTTCTTATAATTAGCTGTATTATGTATTATTCATGTGATATCTTGTTTTCTGTTTCTAGTGCTGATCAACTTAGTTTATAAACATGTATGAAGTACACCTAAGCTCATCTTTTTCTATTTGTCCCCATTCCTTAAAATTTTTGGTTTTTGCTCTTTTTGTTGTTGCAGCAGCATCTTTCTTTCCTTCTTGCTTCCACTGATGCAGATGTGGTAGAGGCTTGCCTGCAGACTTTGGCTGCATTTCTGAAAAAAACTATTGGAAAATATTCCATTCGAGATGCTTTTCTGAACGCAAAGCTATTTTCTCTGGCTCAGGGATGGGGTGGAAAGGAAGAGGGCCTTGGATTGATTGCATCTACTTTGGAAAATGGGTGTGATCCTGTTGCATATGAGTTAGGTTGCACACTCCATTTTGAGTTCTATGCACTGGATGAGTCCTCAAGCGAGAACCACACTGGAGATCAGTCAAATCGAGGTCTGCAGATCATTCATTTACTGAATGTCAATACTTGCCCGGAAACAGATCTAGAGCTTTTGAATAAGTTAGTTGCAGAGTACAAAGTGCCCCCCAGTTTAAGATTCTCACTGTTGACAAGATTGCGTTTTGCAAGGGCTTTTGGTGCTTTAGCTTCTCGCCAACAGTATACATGCATTCGACTGTATGCCTTCATTGTTCTTGTTCAAGCAAGTAGTGATGCTGATGACCTAGTTTCTTTCTTTAATTCTGAGCCAGAGTTTGTAAATGAGTTAGTTTCACTGCTGAGTTATGAAGATGCAGTTCCTGAGAAAATTAGAATCTTATGTCTCCTATCATTGGTTGCTCTTTCTCAAGATCGGTCTCGCCAACCAACTGTGTTGGCTGCTGTCACATCTGGTGGGCATCGCGGCATCCTGTCTAGCCTCATGCAGAAAGCCATTGACTCTGTTATCAGTGGTACATCAAAATGGTCTGTTGTTTTTGCAGAGGCTTTATTATCCCTTGTCACTGTTTTGGTCTCATCATCGTCTGGTTGCTCAGCCATGCGTGAGGCAGGGTTTATTCCTACTCTTCTACCTCTTCTTAAGGATACAGATCCTCAGCACTTGCATTTGGTTGGCACAGCAGTACATATTCTAGAAACTTTCATGGATTTCAGTAACCCAGCTGCTGCACTGTTCAGAGAGTTAGGTGGTTTAGATGATACCATCTCTCGCTTGAAAGTAGAAGTATCATATGTAGAAAATGGTTCAAAGCAACCAGGTGAAGATTCTGATTTGAGGGTGAGAAATCTGCAAGCAGTCTCAGGTGCTTCCTCTGAGCTAGATAATATGCACCCACTGTATTCTGAGGCACTGGTTTCATATCATCGGCGCTTACTTATGAAAGCTTTATTACGTGCTATATCCCTTGGAACATACGCCCCTGGCAACACTTCTCGTATCTATGGATCTGAGGAGAATTTGTTGCCACAATGCCTATGCATAATCTTTAGAAGAGCAAAAGATTTTGGTGGTGGGGTGTTTTCACTTGCAGCAACTGTTATGAGCGATCTAATTCACAAGGATCCTACCTGTTTTTCTGTACTGGATGCAGCTGGTCTTCCTTCTGCATTCCTGGATGCTATAATGGATGGTGTTCTCTGCTCTGCAGAAGCCATAATGTGCATACCTCAATGTTTGGATGCTTTGTGCTTGAACAATAATGGTCTTCAGGCAGTAAAAGATCGTAATGCTTTGAGGTGTTTTGTGAAAATATTTACATCTAGAGCACATGTTCGTGCCCTCGCTGGTGAGACACCAGGGTCCTTGTCTACTGGTCTGGATGAACTAATGCGCCATGCTTCTTCTCTGCGCGGGCCTGGGGTTGATATGGTTATTGAAATCTTGAATACCATTTCAAAAATTGGGTCTGGGGCTGATGCCTCCTGCACATCCTCAGATCCTCCTTGTTGCTCTACTGCTGTTCCAATGGAAACTGATGCTGAAGAAAGGTGCTCAGTTCCAGCAGATGATAGGGAATCTATCAGGACAGATAGTCTGGAGCATCCCACTGAATCAACTTCTGATGCTGCTATCGTGAATATTGAGTCATTCCTTCCTGATGCTGTAAGCAATGCTGCACGTCTTCTTGAAACAATTCTTCAGAATGCTGACACGTGTCGTATATTTATTGAGAAGAAGGGGATTGATGCTGTTCTACAATTATTTAACTTGCCTCTAATGCCCCTTTCAGCATCTATTGGTCAGAGTATCTCTATTGCCTTTAAGAACTTCTCACAGCAGCACTCTGCATCTCTGGCTCGGGCATTATGCTCATTCTTGAGAGAACATCTGAGGTCCATGAATGAACTTTTAGTTTCAGTTGGAGGAATTCAGCTAACTAAAGTTGAATCTGCTAACCAGACAAAAGTTCTGAGATATTTTTCCAGCCTTGAGGGTATACTCTCTCTATCCAATTTTTTGTTGAAGGGGACTTCGACTATTGTCTCTGAGTTAGGCACTGCAGATGCTGATGTTCTGAAGGATCTTGGGAAGACGTACCGGGAAATAATTTGGCAAATTTCTTTGTGTAATGACTCAAAAGTGGATGAGAAGAGGCATGCAGATCAAGAAACTGAGAATGCGGATGCAGCTTCCTCTAATGTCGTCGGAAGAGATAGTGATGATGACGCAAATATTCCAGTTGTGAGATACATGAACCCAGTTTCTATTAGGAATGGTACACAGTCCCTGTGGGGCGGGGAGAGGGAATTTCTTTCAGTTCTTCGATCCGGAGAAGGCCTACACCGTCGTAGTCGACATGGATTGGCACGTATACGTGGTGGGAGGACTGGTCGCCACCTTGATGCTTTAAACATAGATTCTGAAGTTCCAATGCATGCACCAGAAACTTCATTGCAGGATTTGAAAAAGATAAGTCCAGATGTTCTCGTCCTGGAAATTCTGAACAAGTTGGCATCCACATTGCGCTCTTTCTTTACAGCTCTTGTCAAAGGATTTACATCACCTAACCGTCGTAGAGCTGATGTTGGGTCATTGAATTCAGCCTCAAAAACCCTTGGATCAGCCCTGGCAAAAATATTTCTTGAGGCACTCAGTTTCTCTGGTTATTCTACCTCTGGCCTTGATATGTCACTATCAGTGAAATGTAGATATCTTGGGAAGATTGTGGATGATATGGCAGCTCTCACATTTGACAGTAGGCGTCGAACTTGCTACACAGCAATGGTTAATAATTTTTATGTACATGGAACCTTTAGGGAGCTGCTCACTACATTTGAAGCTACAAGTCAATTACTATGGACTTTACCCTACCCTTTTCCAATCACAACTGCTGATAATGAGAAGGCAGGTGAAGGAAATAAATTTTCTCATAGTTCATGGCTGCTTGACACGTTACAAAGTTATTGCCGTGTGCTCGAGTATTTTGTCAACTCCTCTTTACTCTTATCTGCAACCTCTGCTTCCCAGGCCCAGCTGCTTGTCCAGCCAGTTGCAGTTGGTTTATCAATTGGTCTGTTTCCTGTTCCAAGGGATCCTGAAGTCTTTGTTCGCATGTTGCAATCTCAGGTTCTGGATGTAATACTGCCTGTCTGGAACCATCCCATGTTTCCAAATTGTAGTCCAGGATTCGTTGCTTCTATTGTTTCAATTGTTACACATATATACTCTGGTGTTGGAAATGTAAAAAGAAATCACAGTGGTCTTCCAGGAAATACAAATCAAAGGTTCATGCCACCTCCTCCTGATGAGGGAACCATTGCAACCATTGTAGAAATGGGTTTTTCGAGGGCAAGAGCTGAGGAAGCATTAAGGAGGGTAGAAACAAACAGTGTTGAGATGGCAATGGAGTGGCTATTTAGTCATGCTGATGATCCCGTGCAGGAGGATGATGAACTGGCTCGGGCACTTGCTTTGTCACTAGGGAGCTCATCAGAAGGATCTAAAATTGACAATGTAGACAAGTCAATAGATCTACTGTCAGAAGAAGCACAAATGAAGGCACCTTCTGTTGATGATATTCTTGCAGCATCAGTAAAGTTATTTCAGAGTAGTGATACGATGGCATTCTCATTGACAGATTTGCTGGTGACTCTCTGCAACAGGAACAAAGGAGAAGATCGTCCAAAAGTGGCATCTTATCTTATTCAGCAGCTAAAGCTTTGTCCGTTGGATTTTTCAAAGGATTCTAGTGCTTTGTGTATGATATCACATATTTTAGCATTGCTTCTTTTTGAGGATGGAACTTTACGTGAAATTGCTGCAGAAAATGGTATCATACCCGCAACTATAGATATTCTGATGAATTTCAAGGCTAGCAACACATCAGCAAGTGAGATTCTTGTCCCAAAATGCATTAGTGCTTTACTGCTGATCTTGGACAATATGTTGCAATCCAGGCCTAGAATCTCTTCTGAAGCTCTGGAAGGAACTCAGACAGGATCCCTGCCAGATTCTTTAGTTTCTGCTTCAACCATAGAGGGAAAATTGCCTTCAGATGTTTCTGAGAGGCAAACTGGCTCAGCCTTTGAGAAAATATTGGGGAAGTCTACTGGTTATCTGACTATGGAAGAGAGTCATAAGGTGCTCCTACTTGCTTGTGACTTGATGAAGCAACATGTTCCTGCTGTCATCATGCAGGCTGTTCTGCAGGTATGTGCTCGCTTGACAAAAACTCATGCTTTGGCACTTCAGTTTCTTGAAAGTGGAGGCTTAGCAGCGCTTCTTAATCTTCCATGGAGTTGCTTTTTCCCTGGAGTTGCTTCTGCTATCATTCGGCATCTCATTGAAGATCCTCAAACGCTGCAAACTGCTATGGAATTGGAGATACGACAAACTTTGAGTGGGAACAGGCATGTGGGTCGTACTAACCCACGGGCATTTTTGACAACAATGGCGCCTGTTATTTCTAGAGATCCTGTGGTGTTTATGAAAGCTGCAGCTGCAGTTTGTCAATTGGAATCATCAGGGGGGAGGACCATTGTGGTGTTATCAAAAGAAAAAGAGAAGGAAAAGGACAAATCAAAAGCATCAGGTACTGAAGAATCTGTCCGGATTTCTGAAAACAAGGTTCATGATGGTTTAGGTAAATGTGCCAAAGGCCATAAAAAGATTCCTGCAAATCTTACTCAAGTAATTGATCAGCTTCTGGACATTGTTTTGAAATACCCTTTGCTGAAAAGTGAGGGAGGTACAAGTCACTCAACATCTATGGAGGTAGATGAACCTGCAATCAAGGTGAAGGGCAAATCCAAGGTTGATGAGACAAGGAAAATGGAGTCTGAATCAGAAACATCTGCTGGTTTTGCCAAGGTGACTTTTGTTCTCAAGTTGTTGAGTGAGATTCTTCTTATGTATGTACATGCAGTTGGGGTCATACTAAGGCGGGATTCAGAATTGTGTCAACTCCGTGGACCTAATCAAACAGATAGGTCAGGGCATGGTGGGATACTTCATCATGTCTTGCATCGGCTGCTTCCAATATCTGCTGACAAATCTGCCCGGCCTGATGAATGGAGAGACAAGTTGTCTGAAAGGGCTTCATGGTTCCTGGTGGTTCTATGTGGCCGATCTGGGGAAGGGCGGAGGCGAGTGATTAGTGAACTTGTCAAAGCTATTTCATCATTCTCAAACTTGGAGAGCAATTCAAGTAAAAGTGTGTTAGTACCTGATAAAAAGGTTTTTGCATTTGCTGATTTGGTGTATTCTATTTTGTCAAAAAATGCATCATCTGGCAATTTACCTGGTTCTGGATGTTCACCGGATATCGCAAAAAGCATGATTGATGGGGGGATGGTGCAGTCTCTAACAGGTATTCTCCAGGTAATGGATTTGGACCATCCTGATGCACCCAAGATTGTTAATCTTCTACTCAAGGCTTTGGAAAGCCTGACAAGGGCTGCTAATGCTAGTGAGCAAGTTCTTAAATCTGAGGGTCTGAACAAGAAGAAACCAATTGCATCAAATGGAAGACAAAATGATCAGACAACCACATCAACTTCTGAGGCAGTAGAGCACAACCAGAATAGTGGTGGCACAGCAGAAGCTCCAAATGGAGGGAGTGAAGGACGAAGCCAAGTTAATCAAAGTGAGGGTAATCTAGATCCACATCCAAATCAGTCTGTGCCACAAGATATGAGGATAGAAGTAGAAGAGACGATGGGAACCAACCCACCTATGGAAGAGATTGGAATGGATTTCATGCATGAAGTAATGGAAGAAGGTGGTGTTTTGCACAATGCTGACCAAATTGATATGACTTTTAGGGTTGAGAATAGGGCGGATGATGATATGGGTGATGAGGATGATGACATGGGAGATGAAGGTGAGGAGGATGAAGATGATGATGATGGGGAGGATGAGGATGAGGATATTGCTGAAGATGGTGCTGGCATGATGTCTCTAGCAGATACTGATGTGGAAGACCATGATGATACTGGTTTGGGGGATGACTACAATGACGAGATGATTGATGAAGATGATGATTTTCATGAGCATCGTGTCATAGAGGTAAGGTGGAGGGAAGCCTTTGATGGGCTAGATCATTTACAGGTACTTGGCCAACCTGGAGCCACAAGCAGTCTAATTGATGTTGCAGCTGAGCCCTTTGAGGGGGTGAATGTGGATGACCTTTTTGGTCTTCGCAGGCCTCTGGGATTTGAGCGTCGGCGTCAAAGTGGTAGATCTTCCTTTGAGCGATCTGTCACTGAATCAAATGGATTTCAACATCCACTTCTCCTAAGACCATCACAATCAGGGGATCTAGTTTCTATGTGGTCTTCAGGTGGACATTCATCCAGGGATTTAGAAGCCCTTTCAACTGGGAGCTTTGATTTAGCTCACTTTTACATGTTTGATGCCCCTGTTCTTCCATATGATCATGTGCCAAGTAGTCTCTTTGGTGATCGTTTGGGTAGCGCAGCTCCCCCACCTTTGACTGATTATTCAGTAGGTATGGACTCATTGCAGATACAGGGCCGAAGAGGTCCAGGGGATGGTAGGTGGACTGATGATGGTCAGCCACAAGCAAGCACCCAAGGTGCTGTAATTGCACAAGCAGTAGAGGAAACCTTCCTGTCTCAGTTGCGCAGTCTCACTCCTGTCAGTGGTCATGCTGAAAGGCAGTCTCATATTTCTGGAGTGCAAGAGAATCAACAATCTAATGACCCTCCTTCCTATGATGGCCAGGTAGTATTGGGAGGTTCAGGTGATAACACTAGCAGTCAGCAAACTGAAGTTCAGCAGCAAGAAAATAGTAACGAAGTGACACATCAGCTTAATCCTACAGTTGAATTTGTTTCTAGCCAAGAGCAAGTCAATCTCACATCTCCAGTTGAAGATGCAGGTGAATGTTTACTGGTGCATGAGCCCATGTCAGTTCAAACAATTTCTCTGAATAATACACCAAATGGTCATGATAACATGGAAATCGGGGAAGGCATTGGAACTGCAATTGATCAAGTAGACACAATGCCAGAGCCTATTAACTCATCTGCAGAACATAATGCTGCTTTGCAATGTGAAGCAGTTGCAGAAGCACCTGCTGGTCTCCATGATGTGCCTGTTCAGGCTGTGGGTTGTGATGGTCATGCAACATCCAATGGTCAGTCCAATAATGTGTTCATAGATTCTGGTTTGGTAATGGTTAATCTAGATTCTTCACATGTTGATGTGGATATGAATGGTACTGATGCTGAAGGAAATCAGTTGGAGCAACCCATTCCTGACTCCGAACACGCATCGGATGAGCCGTTATCTAGGCAAGATACAGTGGTTCCTCAGGAAGCTAATCAGGCTGACCAAGTTAGTGCAAATAACGAGGCTTCTGGTGCAAATGCAATTGATCCAGCCTTCTTGGAAGCATTACCTGAAGATTTACGGGTGGAAGTTCTAGCTTCACAGCAAGCTCAGTCTGATCAACCTCCAACTTACACACCACCTCCTGTTGATGATATTGATCCTGAGTTTTTGGCTGCCCTTCCTCCAGATATTCAAGCAGAAGTTTTAGCCCAACAAAGAGCACAAAGGATTGCACAGCAGGCTGAAGGACAGCCTGTTGACATGGATAATGCTTCAATAATTGCTACTTTCCCTGCTGATTTGCGTGAAGAGGTTTGCACTAGGAACTATTCTTTTTATAACTTGCTGAGTGGTGATAACACTTGGTTATTTTGCTTTTATATCCAGGTACTTTTGACTTCTTCAGAAGCTGTATTATCAGCATTACCTTCTCCTTTGCTTGCTGAAGCTCAAATGCTAAGGGATCGGGCAATGAGTCATTATCAGGCTCGCAGCCTGTTTGGAGGCAGCCACAGACTGACTAGTCGGAGGAATGGGTTGGGGTCTGATAGGCATACAGTGATGGACAGGGGTGTAGGAGTGACCATTGGACGGAGGGCAGCTTCAGCAATTGCGGATAGCATGAAAGTAAAAGAAATTGAAGGTGAGCCACTTCTGGATGCCAATGCGCTGAAAGCTCTGATCCGCCTCCTGCGGCTGTCACAGGTAAATGGTGATTTCTATTATGATTCATTGGCAATAATCCTTCTAGTCTATATGTCAGTCTTACCAGTTTAGTTTTTATCTACCACATCATAAAGAAATGAGCTAAGAAACATGAGAATGGAGGTAAAGGGGCATAATATGTTCTGTTTACCCATCTATGGGGCAGAAGTACATTGGACAATTTACACCTCTAAGATTAGGTGTGGTGTAACTGTTTTTTTTTTTTTTGTCAAAATTTGTATTTGCTAAATATATTTTTTATGGTTCTTTTATCAAATAAAGTTTTGCTTGTGGGAGGAATTTTTTTATTGAGTCTTACATTTGCTGTTCAAACTTTGTGAAGTTTGTTTTGTAACTGAAGAGAAGGTTCTTCCACTCAACTTTGCATTATCATGTCTCCAGAGCATTTTATTTGATTTGGTGACTCTGTTTCTCTATTTGTGACTAGCCCCTTGGGAAAGGCCTTCTGCAAAGACTTCTGTTAAACCTCTGTGCACATAGTGTTACAAGGGCAACTTTAGTTCGTCTTCTGCTTGATATGATAAAACCTGAAGCTGAAGGATCAGTTAGTGAACTGGCAACAGTCAACTCCCAGAGGCTTTATGGCTGTCAGTCAAATGTTGTTTATGGTCGATCACAATTGTTGGATGGTATTTCCATGACCTTTTATCATCACTATTTTCTTGGTGAGACTTAAATTCAACTAATATTTGATGTTGTTACCCTACAGGCCTTCCTCCTTTGGTTTTGCATCGAATTCTTGAAATTTTGACGTATTTGGCTACAAATCATTCATCTATAGCAAATATGTTATTCTATTTGGATCCTTCAATTGTCCCAGAGCATGCAAGTCCAAACTACTTGGAAGGTAAGATGGATAAGGGCAAAGAGAAAATTGAGGGTGGTGGGGATCAACCAGAACCTGTGGTAAATGTTGATGATGTTCCTTTGATACTGTTCCTGAAGCTCTTGAATCGACCACTTTTTTTACGCAGCAGTGCACACCTTGAGCAGGTATAACCAATCTTCCATTGAAGTGGTTTTAAATTCTCTTGTCCTTGACCTAATTTATGTTAAAGTAGTAGCTAGGGTCATATTTTACTGTTATTTATTTCTTATAGCTTTGACAACAATTTTGTTTTACATTTTTCTTCCTTTTCTTCTTCCACTAATTTTCTTTTATGGGTAATAAATTCTTTCTGTTCCAGGTTATGGGATTGCTTCAAGTAGTAATTTACACAGCTGCATCAAAATTAGAGTGCCGGTCCCTATCTGGACTGACAAACACAAAATCTGAAAAGCAAACTGTGAATAAAACTTCGGGTGGTGATATTCGAAAAGATCCTCTGCTGGAACCAGAATCTAGTCAAGAAGATAAGTTTACTAGTGCTGAGTTATCGACTTCAGATGGGAAGAGGAGATTTAGTAAAAGTAATATATTCCTCCAGCTGCCGTTGCCTGATTTGCGCAACCTCTGCTGCCTTCTTGGTCGTGAGGGGTATTCTTCAAGGACTTCTCCTTATATTTGAATGTTCAGAATTGTGCTCTCGTTTAGCTTGTATGCTATGCTAGTTCGTCATTGTCAATTTAACATAATGTGTCTGCTTCCTTTCTACAATTGTCTTGCATCATCGTCTTTACTTTTAATTAGTCAATGAATCATTAACCTTTTCCATTGATAAAATTCAGATTGTCAGATAAAGTTTATATGCTTGCTGGAGAAGTGCTGAAGAAGTTGGCCTCAGTTGTTCCGTCCCATCGCAAGTTCTTCAGTTCAGAGCTTTCAAAATTAGCTCATGGCTTGAGCAATTCAGCTGTCAGTGAGCTTGTCACCCTGAGGAATACACAGATGCTGGGTCTTAGTGCTGGTTCCATGGCTGGGGCAGCAATCTTACGTGTGTTGCAATCGCTTAGCTCACTCACCTCATACAGTGTTAATGAGAATACAGGGCTGGAGAGTGATGGAGAACGGGAGGAGCAAACCACCATGTGGAATTTAAATGTGGCACTTGAGCCTTTGTGGCGAGAGCTAAGTGAATGCATTACTGTGACTGAGACACAGCTGGGTCAGGGTTCAATTAGTCAAACTATGTCCAATATTAATATGGGGGAGCTTGCGCAGGGAACTTCTTCTTCTCCTCTTCCTGCTGGAACGCAGAGGTTACTACCTTTTATTGAAGCATTCTTTGTTTTGTGTGAAAAACTACAAGCAAACATTTCCATCATGCAGCAAGACAATGCCAATGTAACTGCAAGAGAAGTGAAAGAGTCTGCTGGTGGTTCTGCTTCCTTGACCATATCTTGCAGTACAGATTCTCAGAGAAGACTTGATGGTTCTGTCACATTTGCTAGGTTTGCTGAGAAGCATCGTCGGCTATTGAATACTTTTATAAGACAGAATCCTGGCTTGTTGGAGAAATCACTTTCTATGATGTTGAAAGCACCAAGACTGATAGATTTTGACAACAAGAGAGCATATTTCCGATCGAGAATAAGGCAACAGCATGAACAACACCTCTCTGGTCCTTTGAGGATAAGTGTCCGCCGGGCATATGTTTTGGAGGATTCTTACAATCAGTTGAGAATGCGACCTAGTCAGGATTTGAAGGGACGGTTGAATGTACAATTCCAAGGTGAAGAGGGTATTGATGCTGGAGGTTTGACGAGAGAATGGTATCAACTATTATCAAGGGTTATATTTGACAAGGGAGCATTGCTTTTCACAACTGTGGGGAATAATGCGACTTTCCAGCCAAACCCAAATTCTGTCTATCAGACTGAACATCTTTCTTACTTCAAGTTTGTTGGTCGTGTGGTAATTCTCCAAGCTTGAGATGTTTGAGCTCTCTATGTGTTACTTCCCTTATTTTTTCCCCTTTTCATGTGGTGTGGTTTAGATTTTTTAAAAATTTATTGCTGTGGTCATTTGTGTAGGTTGCAAAGGCACTATTTGATGGGCAACTTTTGGATGTTTATTTTACACGATCTTTCTACAAACACATTCTTGGAGTAAAGGTGACTTACCACGACATAGAGGCTGTTGATCCTGATTATTACAAGAATTTGAAATGGATGCTAGAGGTAAGTGAAAACTATTATGTTCCCCGCTTCTGATTTCCTTTCTTGCTCTTAGGTTTTTGCCATTGGCAAGTGTTTATTTTCTCTTTGACGATCAACACTTTTTGGTAATACTCTTCAGAATGATGTGAGTGAAATACCTGACTTGACATTCAGCATGGATGCTGATGAAGAAAAGCACATCCTTTATGAGAAAACTGAGGTACTTCAAATATATTAAATATTTTATTTCTCTGGTTTATGCATGTGTGTTTATGGCTAATAAGAGATTGATATTTTCCTGAAACGTGGAGTTTCTTCTCAAGTTTTATGTGGTCTGGAGCTTATATCTATTTGCATTATTTGCTTGGAGAAGGTTACTGATTATGAGCTTAAACCTGGAGGAAGAAATATAAGAGTTACAGAAGAAACAAAGCATGAGTATGTAGATCTTGTTGCTGATCATATCTTGACAAATGCTATTCGTCCTCAAATCAATTCCTTCTTGGATGGGTTCAACGAATTGGTCCCTCGGGAACTTATTTCCATTTTTAATGATAAAGAGCTTGAGCTTCTAATCAGCGGGCTTCCTGAAATTGATTGTGAGTTGGCTTCTTGACTTTCTCGTTTGTACAAGTAGTTGCAAGTAACTGAATGATATTGTTCCCTTTGCAGTGGATGACCTAAAGGCCAACACCGAATACACTGGCTATAGTGCAGCATCTAGTGTTGTCCAATGGTTTTGGGAGGTGGTTAGAAGTTTTAACAAGGAAGATATGGCAAGACTGCTACAATTTGTTACTGGAACATCAAAGGTAATTTCTTTAGCTATGCATCTTACTAATCCAGCGGTGTTCATAGGTCCAGTTGGTTTTATGAAGGGATATTTCTTGACTTGACATGTGCAGATATTAAAACTGATTGTACACTTAAAGAAAATTGCTATGCCAACATAATCAGGTTCATGGGTTTATTAGTAGTTTTGTGCTAGGAATTTGAACCCAAAATAGCAATCAGATATCTTCATCATAACCCCCAATTAAGAGAAGGCCAAAATGTACTTGAAATTTAGAAGCCACAGTTACAAATCAAGAACACAATTGCTGTAGGAAAAATGAATTTCATAAATAGACGACCTACAAATCAAGCATGCAATAAAAATTCACTTGTAGATGTATTTTCCAACTAGCCATGGCAAGAAAGAAGGCAACTTCTTATAGTTGCATCATTTTTAATATGACAATAGTGTAAAATCATTAGTGAGCTTTGCTTCTCAGATTAGTTTGGGTTACTACAAGCTCTTAAACCTTTAAACCAAACCAACTCGAGAAATCCAGTTGTATATTTTCAACCTGAACCTGCAAAAATGTTGAACCTGTGAAATTCAGGTAGGTTGATTTGGTTTTCTTCGTAGTTATCTTTGTTCTGCCTGCCAATAACAACTATATGCTAAACTGATCACTTCATATGTATCTATCTCTCTTCTCATATTTAAAATGCTTTAGATTCTTTATCCAATAAACTTGACACCAGCTTGTGGATGTTCAGGTTCCATTGGAGGGCTTCAAAGCATTGCAGGGTATTTCTGGTCCTCAACGGTTTCAGATTCACAAGGCATATGGAGCTCCTGAGCGATTGCCCTCAGCTCACACATGGTTGGTTCAGAATAAATAAATATTTGTTCTTTTTTTGGAGGTCTAGCTGCTGGAAAGTGATCTAATATGGGATTATTTGTTTTGTTTTGTTTTGGGTTTGCTCAGCTTTAACCAGCTTGACCTTCCTGAATATACCTCCAAGGAACAACTTCAAGAACGTTTGCTGCTTGCTATTCATGAAGCGAGTGAAGGTTTTGGATTTGGTTAGCCAGGGTTCAACTTCAATGTGTTACTGTTGGCAGGAAGTTCCAGCATTCTGTCTTCAGATTTTGTGTAAATGTCAGTTACAGTTTTCTCCTTGATTGAACCGTATGGCCAATGATGTTTTGATTTATCTATTTATTTTGTTTTGTATTGTTAATTTTCTCATATTTCTGGTAGATCGGATCGCTGAAACTTGTCTTTGCTGAAATTCCCATCCAGATGGGGGATTGATTCAGGTGGGTAGGAATTAGAATAAATTCAAGGGATGGCAAGCTCATCAGAATTGGATTAGAAGGTTTGCTGCTTCGTGGAGGAAATCAAGTGATGGTCTTCAGTAGCCATAGGGCTGGGAAATGTAAATCATTTTTGGGATTTCTTGCCATTGCCAGTGTTGATC
=
